# Supplementary material for: Casting Light on the Adaptation Mechanisms and Evolutionary History of the Widespread Sumerlaeota
Source: mBio. 2021 Mar 30;12(2):e00350-21. doi: 10.1128/mBio.00350-21 (PMC8092238; doi:10.1128/mBio.00350-21)
Supplement: DATA SET S1 [file mBio.00350-21-sd001.xlsx]

## Sheet: a.)Physicochemical parameters
Data Set S1a Physicochemical parameters of the sediment samples
Sites	GPS locations (N/E)	Source description	pH	T (oC)	TOC1	DOC(mg/L)2	Fe2+(mg/L)	S2-(mg/L)	SO42- (mg/L)
QZM1	28°24.4’ N, 91°81.1’ E	Quzhuomu hot spring	6.61	64	0.009	2.0262	2.39	0.01	93.236
DG2	29°59.9’N, 85°75.1’ E	Downstream of Daggyai hot spring	8.79	32	0.0109	0.7974	0	0	370.711
XCDL20	37°27.3’ N, 95°28.5’ E	Xiaochaidan Lake	8.09	3	0.0027	27.1	0.85	0.045	10737.3
1TOC, total organic carbon.
2DOC, dissolved organic carbon;

## Sheet: b.) Metagenomic datasets info.
Data Set S1b Information of the metagenomic datasets and assembly results.
Sample ID	Sequencing platform	Raw data (Gb)		Quality data1 (Gb)	Kmer set used for SPADES assembly	Assembly results2
						Longest scaffold (bp)	No. of scaffolds ≥ 2000 bp	Total length of scaffolds ≥ 2000 bp (Mb)
QZM1	HiSeq PE150	36		28	21,33,55,77,99	2215657	33102	284
DG2		70		56		1688014	116412	823
XCDL20		124		90		179914	127456	499
1Raw data was quality control using Sickle.
2For these metagenomes, quality data was assembled independently with SPAdes.

## Sheet: c.)GDTB analysis
Data Set S1c GTDB classification of Sumerlaeota genomes
Subgroup	ID	Classification	Reference	ANI	Classification_method	Red_value
4	BRC1 bacterium ADurb.Bin183	d__Bacteria;p__Sumerlaeota;c__Sumerlaeia;o__;f__;g__;s__	N/A	N/A	taxonomic novelty determined using RED	0.503813
3	UBA8349	d__Bacteria;p__Sumerlaeota;c__Sumerlaeia;o__UBA8349;f__UBA8349;g__UBA8349;s__UBA8349 sp003501375	GCA_003501375.1	100	taxonomic classification defined by topology and ANI	N/A
3	BCR1 Bacterium ADurb.BinA292	d__Bacteria;p__Sumerlaeota;c__Sumerlaeia;o__UBA8349;f__;g__;s__	N/A	75.32	taxonomic classification defined by topology and ANI	0.576879
3	BCR1 Bacterium ADurb.BinA364	d__Bacteria;p__Sumerlaeota;c__Sumerlaeia;o__UBA8349;f__;g__;s__	N/A	75.16	taxonomic classification defined by topology and ANI	0.587754
B	Bacterium CSSed165cm_369	d__Bacteria;p__Sumerlaeota;c__Sumerlaeia;o__SLMS01;f__SLMS01;g__SLMS01;s__SLMS01 sp007133495	GCA_007133495.1	100	taxonomic classification defined by topology and ANI	N/A
B	Bacterium CSSed162cmB_61	d__Bacteria;p__Sumerlaeota;c__Sumerlaeia;o__SLMS01;f__SLMS01;g__SLMS01;s__SLMS01 sp007133495	GCA_007133495.1	99.33	taxonomic classification defined by topology and ANI	N/A
B	Bacterium CSSed165cm_452	d__Bacteria;p__Sumerlaeota;c__Sumerlaeia;o__SLMS01;f__SLMS01;g__SLMS01;s__SLMS01 sp007132505	GCA_007132505.1	100	taxonomic classification defined by topology and ANI	N/A
B	Bacterium CSSed10_400R1	d__Bacteria;p__Sumerlaeota;c__Sumerlaeia;o__SLMS01;f__SLMS01;g__SLMS01;s__SLMS01 sp007132505	GCA_007132505.1	99.27	taxonomic classification defined by topology and ANI	N/A
A	XCDL20.169	d__Bacteria;p__Sumerlaeota;c__Sumerlaeia;o__;f__;g__;s__	N/A	N/A	taxonomic novelty determined using RED	0.531866
2	BRC1 bacterium SM23_51	d__Bacteria;p__Sumerlaeota;c__Sumerlaeia;o__;f__;g__;s__	N/A	N/A	taxonomic novelty determined using RED	0.513037
2	DG2.163	d__Bacteria;p__Sumerlaeota;c__Sumerlaeia;o__;f__;g__;s__	N/A	N/A	taxonomic novelty determined using RED	0.511655
1	Bacterium AS06rmzACSIP_6	d__Bacteria;p__Sumerlaeota;c__Sumerlaeia;o__Sumerlaeales;f__;g__;s__	N/A	N/A	taxonomic novelty determined using RED	0.657134
1	QZM1.54	d__Bacteria;p__Sumerlaeota;c__Sumerlaeia;o__Sumerlaeales;f__Sumerlaeaceae;g__;s__	N/A	77.26	taxonomic classification defined by topology and ANI	0.843206
1	Bacterium HGW-BRC1-1	d__Bacteria;p__Sumerlaeota;c__Sumerlaeia;o__Sumerlaeales;f__Sumerlaeaceae;g__HGW-BRC1-1;s__HGW-BRC1-1 sp002842095	GCA_002842095.1	100	taxonomic classification defined by topology and ANI	N/A
1	Ca. Sumerlaea chitinovorans BY40	d__Bacteria;p__Sumerlaeota;c__Sumerlaeia;o__Sumerlaeales;f__Sumerlaeaceae;g__Sumerlaea;s__Sumerlaea chitinivorans	GCA_003290465.1	100	taxonomic classification defined by topology and ANI	N/A
1	QZM1.53	d__Bacteria;p__Sumerlaeota;c__Sumerlaeia;o__Sumerlaeales;f__Sumerlaeaceae;g__Sumerlaea;s__Sumerlaea chitinivorans	GCA_003290465.1	98.1	taxonomic classification defined by topology and ANI	N/A

## Sheet: d.)16S rRNA gene sequences
Data Set S1d Summarization of the Sumerlaeota 16S rRNA gene sequences published in previous studies.
Accession number	Sample ID	Length (bp)	Sample type	Habitat (pH, T)	Relative abundance	Reference*	Location
JN467375.1	Uncultured bacterium clone SBYO_3256	1374	microbial mat	hypersaline evaporation pond (6-9,15℃)	~1%	[1] Harris et al., 2013	Exportadora de Sal Saltworks, Guerrero Negro, Baja California Sur, Mexico
JN460926.1	Uncultured bacterium clone SBYN_1608	1390
JN460046.1	Uncultured bacterium clone SBYH_6332	1380
JN452092.1	Uncultured bacterium clone SBYG_6468	1340
JN442767.1	Uncultured bacterium clone SBYB_6255	1468
JN500383.1	Uncultured bacterium clone SBZA_e1291	1454
JN486363.1	Uncultured bacterium clone SBYW_868	1490
JN442601.1	Uncultured bacterium clone SBYB_6067	1499
JN472668.1	Uncultured bacterium clone SBYS_1603	1465
JN480224.1	Uncultured bacterium clone SBYT_5611	1147
JN444747.1	Uncultured bacterium clone SBYC_550	1334
JN446508.1	Uncultured bacterium clone SBYC_3440	1455
JN468926.1	Uncultured bacterium clone SBYO_4343	1408
JN489377.1	Uncultured bacterium clone SBYX_4609	1451
JN495910.1	Uncultured bacterium clone SBYZ_1174	1222
JN503544.1	Uncultured bacterium clone SBZA_4724	1376
JN506510.1	Uncultured bacterium clone SBZC_2386	1432
JN539383.1	Uncultured bacterium clone SBZP_6241	1440
JN452022.1	Uncultured bacterium clone SBYG_6386	1394
JN472967.1	Uncultured bacterium clone SBYS_1942	1263
JN474714.1	Uncultured bacterium clone SBYS_3854	1471
JN476608.1	Uncultured bacterium clone SBYS_6244	1487
JN489347.1	Uncultured bacterium clone SBYX_4578	1318
JN502644.1	Uncultured bacterium clone SBZA_3777	1476
JN511467.1	Uncultured bacterium clone SBZF_4406	1424
JN530298.1	Uncultured bacterium clone SBZO_1710	1432
HE647672.1	Uncultured bacterium clone 49b	1377	activated sludge	bioreactor (7.5, 18℃)		[2] Chiellini et al., 2013
GQ356162.1	Uncultured bacterium clone 5GA_Pla_HKP_15	1347	sludge	bioreactor (7.5-7.8, 35℃)		[3] Park et al., 2010	Brooklyn, NY, USA
CU919099.1	Uncultured bacterium clone QEDV3BD07	1371	activated sludge	bioreactor		[4] Rivière et al., 2009	El Trebal, Chile
CU922188.1	Uncultured bacterium clone QEDR2DG10	1374					Cholet, France
CU917555	Uncultured bacterium clone QEEB1DB11	1357					Rostock,Germany
HQ178906.1	Uncultured bacterium clone DUP5H05	1457	sediment				Central Park, NY, USA
AM997312.1	Uncultured bacterium clone Ucm15722	1516	sediment	marine	~0.5%	[5] Schauer et al., 2010	Angola Basin, South-Atlantic Ocean
FJ462046.1	Uncultured bacterium clone 65b	1510		bioreactor			Mexico City, Mexico
EF018983.1	Uncultured bacterium clone Amb_16S_1503	1394	soil	trembling aspen soil		[6] Lesaulnier et al, 2008
FJ902351.1	Uncultured candidate division BRC1 bacterium clone CAR8MG34	1080	microbial mat	limestone sinkholes			Tamaulipas, Mexico
FJ902757.1	Uncultured bacterium clone AG3N43	1322
FJ484805.1	Uncultured bacterium clone Z195MB92	1355
FJ901618.1	Uncultured bacterium clone LP30MUD6	1381
AJ390452.1	Uncultured bacterium clone PBS-III-18	1274	soil	bulk soil of flooded rice microcosms		[7] Derakshani et al., 2001	Italian Rice Research Institute, Vercelli, Italy
AJ390469.1	Uncultured bacterium clone PBS-74	1285
AJ390481.1	Uncultured bacterium clone PRR-11	1319
AM902629.1	Uncultured bacterium clone OTU40/APA	1148		subsurface thermal spring			Bad Gastein, Austria
EU048690.1	Uncultured bacterium clone MD2896-B37	1470	sediment	marine	~1-6%	[8] Li and Wang, 2013	South Slope, South China Sea
EU133900.1	Uncultured bacterium clone FFCH2389	1359	soil	grass prairie preserve		[9] Elshahed et al., 2008	Kessler Farm Field Laboratory Biological Research Station, OK, USA
EU133899.1	Uncultured bacterium clone FFCH2217	1370
EU245196.1	Uncultured organism clone MAT-CR-H3-H11	1525	microbial mat	hypersaline lake		[10] Isenbarger et al., 2008	Cabo Rojo, Candeleria lagoon, Puerto Rico
EU491123.1	Uncultured bacterium clone P9X2b3D08	1521	lavas	basaltic seafloor lavas	<0.5%	[11] Santelli et al., 2008	East Pacific Rise 9 ˚N
GQ264471.1	Uncultured bacterium clone WW3_178	1484	soil	radioactive-waste		[12] Field et al., 2010	Idaho National Labs, ID, USA
HQ640595.1	Uncultured bacterium clone B128	1414		bioreactor			Beijing, China
JQ407918.1	Uncultured bacterium clone SEV1DC081	1332	wastewater	artificial wetland (7.8, 11℃)	~0.54%	[13] Bouali et al., 2013	Mahdia City, Tunisia
JQ408043.1	Uncultured bacterium clone SEV1AB101	1366
JQ716276.1	Uncultured bacterium clone BJGMM-U37	1521	soil				Yellow River Delta, China
JX523895.1	Uncultured bacterium clone Cima-Soil_42	1256					Cima Volcanic Field, Mojave Desert, CA, USA
KC290434.1	Uncultured bacterium clone NY-34	1558	sediment	shallow Lake Nansi			Lake Nansi, China
KC432284.1	Uncultured bacterium clone SEAB1DA011	1374	wastewater	artificial wetland (7.8, 11.7℃)	0.0048	[14] Bouali et al., 2014	Mahdia City, Tunisia
KC432341.1	Uncultured bacterium clone SEAB1DD071	1381
KM108683.1	Uncultured bacterium clone SBL36	1507	soil				E'shan, Yunnan, China
KM456132.1	Uncultured bacterium clone A229	1467		pig deep litter system
LC124503.1	Uncultured bacterium clone 04B-r11	1485	water	Lake Biwa		[15] Watanabe et al., 2016	Kyoto, Japan
LN563653.1	Uncultured bacterium clone SINZ509_N11D4_16S_B	1340		refuse dump Nest			Gamboa, Pipeline Road, Panama.
LN565892.1	Uncultured bacterium clone SIBG818_N12D2_16S_B	1378
LN571575.1	Uncultured bacterium clone SICX889_N9D3_16S_B	1377
LN573138.1	Uncultured bacterium clone SIGX607_N9D4_16S_B	1378
LN570902.1	Uncultured bacterium clone SICT985_N9D2_16S_B	1381
MH203597.1	Uncultured bacterium clone CS80	1152	biofilm
AB696150.1	Uncultured bacterium clone G1CLN12	1468					Gobi desert, China
AJ604544.1	Uncultured bacterium clone za47	1498		animal host	~1%	[16] Czarnetzki et al., 2004
DQ395923.1	Uncultured bacterium clone ctg_CGOF313	1540		deep-sea octacoral
EF157182.1	Uncultured bacterium clone 101-106	1468	soil	oil seeps pits	~1%	[17] Kim and Crowley, 2007	Rancho La Brea Tar Pits, Los Angeles, CA, USA
EF205586.1	Candidatus Sumerlaeaceae bacterium clone TP149	1468	mat	hot springs (7.0, 61℃)	~1%	[18] Lau et al., 2009	Lhasa terrane, China
HQ121096.1	Uncultured bacterium isolate 1112863845150	1518	loamy sand	field		[19] Williamson et al., 2011	Be-Wise Ranch, Escondido, CA,USA
HQ120337.1	Uncultured bacterium clone 1112864242250	1406
HQ121021.1	Uncultured bacterium clone 1112863845089	1518
HQ904105.1	Uncultured bacterium clone sa0.6	1449	sediment	Microcystis blooms
HQ910315.1	Uncultured bacterium clone P-8_B6	1510	soil	desert (7.55-8.22)	~7.9%	[20] Direito et al., 2011	Mars Desert Research Station, UT, USA
HQ910326.1	Uncultured bacterium clone P-11_B19	1510			~2.6%
JQ337708.1	Uncultured bacterium clone OT-1-C7	1409	composting production	composting process (8.2,10℃)	~0.6%	[21] Tian et al., 2013	Lian Ye composting plant, Jiang Yin, China
JQ337709.1	Uncultured bacterium clone OT-2-A6	1409
JQ337710.1	Uncultured bacterium clone OT-1-B11	1408
KC331486.1	Uncultured bacterium clone lp268	1508	soil	apple orchard soil (7.84)	~1.05%	[22] Chen et al., 2014	Luochuan, Yan’An, China
KF911174.1	Uncultured bacterium clone Comp2-4	1467		composting process
KF963730.1	Uncultured bacterium clone ESBB1DF04	1386	biofilm	bioreactor			El Jadida, Morocco
KX504514.1	Uncultured bacterium clone F3019	1497	water	Reelfoot Lake			Reelfoot Lake, TN, USA
KX504336.1	Uncultured bacterium clone F1014	1497
LR652673.1	-	1467		wastewater treatment system
LR652930.1	-	1467
AB240228.1	Uncultured bacterium clone BS013	1501	soil	reed bed reactor
AY114318.1	Uncultured bacterium clone LD1-PA27	1393	sediment	anoxic marine sediments		[23] Freitag et al., 2003	Scotland, Loch Duich, UK
AY218548.1	Uncultured bacterium clone KD1-1	1508	sediment	Penguin droppings sediments			Ardley Island, Antarctica
CR933062.1	Uncultured bacterium clone 056H09_P_DI_P58	1320	sludge	municipal anaerobic sludge digester	0.03	[24] Chouari et al., 2005	Evry, France
CR933075.1	Uncultured bacterium clone 055B11_P_DI_P58	1323
CT573811.1	Uncultured bacterium clone 056F10_P_DI_P58	1323
EU979080.1	Uncultured bacterium clone g71	1509	soil	rhizosphere soil			Beijing, China
HE804504.1	Uncultured bacterium clone wk8_16	1464	soil	wetland			Kervidy-Naizin catchment, Brittany, France
HQ190268.1	Uncultured bacterium clone BN7	1518	soil	Zhongyuan oil field
HQ190359.1	Uncultured bacterium clone BN116	1508
HQ640569.1	Uncultured bacterium clone B91	1424	sludge	municipal wastewater reactor			Beijing, China
JF177221.1	Uncultured bacterium clone ncd2057b02c1	1364		human skin		[25] Kong et al., 2012
JF177407.1	Uncultured bacterium clone ncd2059h08c1	1364
JQ978842.1	Uncultured bacterium clone A-58	1507	soil	atrazine-contaminated soil			Beijing, China
KJ592597.1	Uncultured bacterium clone BDR2BC45	1076	soil	ginger rhizosphere soil
KM205506.1	Uncultured bacterium clone 99-d	1472	soil	rice rhizosphere soil
KM650941.1	Uncultured bacterium clone Ps171_115	1457		animal host
KX097530.1	Uncultured bacterium clone T3-1_94	1511	sediment	deep-sea sediment			Okinawa Trough
KX823637.1	Uncultured bacterium clone 1-70	1509	sediment	wetland sediments
MG601407.1	Uncultured bacterium clone MM11_7B107	1525	microbial mat	sinkhole
FPLM01001600.1	-	1432		soil	<0.01%	[26] Karst et al., 2018
FPLS01008514.1	-	1541
FPLS01032747.1	-	1225
OBAT01006992.1	-	1500		mixture (soil, sediment, groundwater, human gut, fresh water, mock)	0.00045	[26] Karst et al., 2018
OBAT01014064.1	-	1506
OBAT01021160.1	-	1505
OBAT01024128.1	-	1509
OBAT01027218.1	-	1507
OBAT01028509.1	-	1502
OBAT01029942.1	-	1506
OBAT01030188.1	-	1519
OBAT01033274.1	-	1495
OBAT01033327.1	-	1521
OBAT01034976.1	-	1519
OBAT01035506.1	-	1521
OBAT01035603.1	-	1522
OBAT01037978.1	-	1516
OBAT01039020.1	-	1518
OBAT01039748.1	-	1523
OBAT01041037.1	-	1495
OBAT01046799.1	-	1504
OBAT01047759.1	-	1521
OBAT01047778.1	-	1519
OBAT01048424.1	-	1521
OBAT01048549.1	-	1504
OBAT01003336.1	-	1520
OBAT01028857.1	-	1518
OBAT01029091.1	-	1500
OBAT01029581.1	-	1498
OBAT01032071.1	-	1504
OBAT01032086.1	-	1513
OBAT01032105.1	-	1511
OBAT01032282.1	-	1507
OBAT01036588.1	-	1517
OBAT01038231.1	-	1500
OBAT01038405.1	-	1500
OBAT01038455.1	-	1504
OBAT01039334.1	-	1496
OBAT01041990.1	-	1509
OBAT01044627.1	-	1506
OBEP010246126.1	-	1502		mixture (soil, sediment, groundwater, human gut, fresh water, mock)	<0.01%	[26] Karst et al., 2018
OBEP010607353.1	-	1439
OBEP010618242.1	-	1465
OBEP010639637.1	-	1442
OBEP010714029.1	-	1501
OBEP010752217.1	-	1478
OBEP010779446.1	-	1507
OBEP010790705.1	-	1500
OBEP010804755.1	-	1496
OBEP010804910.1	-	1432
OBEP010814693.1	-	1498
OBEP010816383.1	-	1421
OBEP010822927.1	-	1493
OBEP010857880.1	-	1469
OBEP010881500.1	-	1379
OBEP010977476.1	-	1518
OBEP011004856.1	-	1445
OBEP011013160.1	-	1470
OBEP011033363.1	-	1436
OBEP011039137.1	-	1353
OBEP011050817.1	-	1385
OBEP011055383.1	-	1401
OBEP011061223.1	-	1331
OBEP011070284.1	-	1505
OBEP011071553.1	-	1454
OBEP011102406.1	-	1431
OBEP011171691.1	-	1206
OBEP011251334.1	-	1506
OBEP011320031.1	-	1457
OBEP011322757.1	-	1456
OBEP011347736.1	-	1518
OBEP011353111.1	-	1498
OBEP011412824.1	-	1484
OBEP011418642.1	-	1511
OBEP011439468.1	-	1393
OBEP011466273.1	-	1500
OBEP011527159.1	-	1470
OBEP011624177.1	-	1498
OBEP011644237.1	-	1503
OBEP010003813.1	-	1374
OBEP010253200.1	-	1507
OBEP010259533.1	-	1500
OBEP010641491.1	-	1465
OBEP010658718.1	-	1268
OBEP010735018.1	-	1504
OBEP010789928.1	-	1520
OBEP010808977.1	-	1307
OBEP010897488.1	-	1278
OBEP010962740.1	-	1514
OBEP011049233.1	-	1274
OBEP011051224.1	-	1374
OBEP011052032.1	-	1393
OBEP011061415.1	-	1386
OBEP011303112.1	-	1517
OBEP011341744.1	-	1510
OBEP011359283.1	-	1391
OBEP011372812.1	-	1392
OBEP011388727.1	-	1384
OBEP011440492.1	-	1351
OBEP011442451.1	-	1497
OBEP011561857.1	-	1500
OBEP011624943.1	-	1505
OBEP011652988.1	-	1502
*These references are listed in the Supplementary Information.

## Sheet: e.)Central metabolic pathways
Data Set S1e Number of genes assigned to central metabolic pathways of the Sumerlaeota.
Pathway and related metabolism		Gene	Product	EC number	KO	QZM1.53	BY40	QZM1.54	HGW-BRC1-1	AS06rmzACSIP_6	DG2.163	SM23_51	ADurb.BinA292	ADurb.BinA364	UBA8349	ADurb.Bin183	XCDL20.169	CSSed165cm_452	CSSed10_400R1	CSSed165cm_369	CSSed162cmB_61
Carbohydrate metabolism	Chitin degradation		GH18 family chitinase	EC:3.2.1.14		2	2	1	1	1	0	0	0	0	0	2	0	1	0	1	1
			GH3 family β-N-acetyl-hexosaminidase	EC:3.2.1.52		2	2	2	1	1	0	0	0	0	1	3	0	3	0	3	3
			GH20 family β-N-acetyl-hexosaminidase	EC:3.2.1.52		1	1	1	1	5	1	1	1	0	0	3	0	2	1	3	1
			GH84 family β-N-acetyl-hexosaminidase	EC:3.2.1.52		1	1	1	0	0	0	0	0	0	0	0	0	0	0	0	0
		nagC	N-acetylglucosamine kinase			1	1	1	0	0	0	0	0	0	0	0	0	0	0	0	0
		nagA	N-acetylglucosamine-6-phosphate deacetylase			2	2	2	1	1	2	0	0	2	0	1	0	0	0	0	0
		nagB	Glucosamine-6-phosphate deaminase			2	2	2	2	2	3	1	2	3	0	0	1	2	2	2	2
	Cellulose degradation		GH5 family endoglucanase/cellulase	EC:3.2.1.4		0	0	0	0	0	2	0	0	2	1	1	3	0	1	0	0
			GH1 family β-glucosidase	EC:3.2.1.21		0	0	0	0	0	0	0	0	0	0	1	0	1	0	0	0
	Glycerol utilization	glpK	Glycerol kinase	EC:2.7.1.30	K00864	0	0	0	1	0	0	0	1	1	0	0	0	0	0	0	1
		glpA	Glycerol-3-phosphate dehydrogenase	EC:1.1.5.3	K00111	0	0	0	0	0	1	1	0	0	0	0	0	0	0	0	0
		TPI	Triosephosphate isomerase	EC:5.3.1.1	K01803	1	1	1	1	1	1	1	1	1	1	1	0	1	1	1	1
	Pyruvate metabolism	pycA	pyruvate carboxylase subunit A	EC:6.4.1.1	K01959	0	0	0	0	0	0	0	0	0	0	0	0	0	0	0	0
		pycB	pyruvate carboxylase subunit B	EC:6.4.1.1	K01960	0	0	0	0	0	0	0	0	0	0	0	0	0	0	0	0
		DLD, lpd, pdhD	dihydrolipoamide dehydrogenase	EC:1.8.1.4	K00382	1	1	1	2	1	1	1	2	2	1	1	1	1	0	1	1
		por	pyruvate-ferredoxin/flavodoxin oxidoreductase	EC:1.2.7.1 1.2.7.-	K03737	1	1	1	1	0	1	1	1	2	1	1	1	1	0	1	1
		PDHA, pdhA	pyruvate dehydrogenase E1 component alpha subunit	EC:1.2.4.1	K00161	0	0	0	0	0	0	0	0	0	0	0	0	1	1	1	1
		PDHB, pdhB	pyruvate dehydrogenase E1 component beta subunit	EC:1.2.4.1	K00162	0	0	0	0	0	0	0	0	0	0	0	0	1	0	1	1
		aceE	pyruvate dehydrogenase E1 component	EC:1.2.4.1	K00163	1	1	1	1	0	0	0	1	2	0	0	0	0	0	0	0
		aceF,pdhC	pyruvate dehydrogenase E2 component (dihydrolipoamide acetyltransferase)	EC:2.3.1.12	K00627	2	2	2	2	0	1	0	3	1	2	0	1	1	0	1	1
		DLD, lpd, pdhD	dihydrolipoamide dehydrogenase	EC:1.8.1.4	K00382	1	1	1	1	1	1	1	2	2	1	1	1	1	0	1	1
		acyP	acylphosphatase	EC:3.6.1.7	K01512	1	1	1	1	0	1	0	1	1	0	1	1	1	1	1	0
		ppc	phosphoenolpyruvate carboxylase	EC:4.1.1.31	K01595	1	1	0	0	0	0	0	0	0	0	0	0	1	1	1	1
		pflA	pyruvate formate lyase activating enzyme	EC:1.97.1.4	K04069/COG1180	2	2	2	1	0	2	1	2	5	2	4	4	1	1	1	1
		pflX	putative pyruvate formate lyase activating enzyme	EC:1.97.1.4	K04070	1	1	1	2	0	2	0	0	1	1	0	1	0	0	0	0
		pflD	formate C-acetyltransferase	EC:2.3.1.54	K00656	0	0	0	0	0	0	1	0	3	1	0	0	0	0	0	0
	Lactate metabolism	LDH, ldh	L-lactate dehydrogenase	EC:1.1.1.27	K00016	0	0	0	0	0	0	0	0	1	1	0	1	1	1	1	1
		LDHD, dld	D-lactate dehydrogenase (cytochrome)	EC:1.1.2.4	K00102	0	0	0	0	0	0	0	0	1	1	1	0	0	0	0	0
		dld	D-lactate dehydrogenase		K18930	1	1	1	1	0	0	0	0	0	0	0	0	0	0	0	0
	Formate metabolism	fdoG, fdhF, fdwA	formate dehydrogenase major subunit	EC:1.17.1.9	K00123	0	0	0	0	0	0	1	1	0	0	0	0	0	0	0	0
		fdoH, fdsB	formate dehydrogenase iron-sulfur subunit	EC:1.17.1.9	K00124	0	0	0	0	0	1	0	0	1	0	0	0	0	0	1	0
		fdhB	formate dehydrogenase (coenzyme F420) beta subunit	EC:1.17.98.3 1.8.98.6	K00125	0	0	0	0	1	1	0	0	1	0	2	0	0	0	0	0
	Ethanol fermentation	adhP	alcohol dehydrogenase, propanol-preferring	EC:1.1.1.1	K13953	1	1	1	0	0	1	1	0	1	0	1	1	0	0	0	0
		AKR1A1, adh	alcohol dehydrogenase (NADP+)	EC:1.1.1.2	K00002	0	0	0	0	0	0	0	0	1	1	0	0	0	0	0	0
		adhE	acetaldehyde dehydrogenase / alcohol dehydrogenase	EC:1.2.1.10 1.1.1.1	K04072	0	0	0	0	0	0	0	0	0	1	0	0	0	0	0	0
	Acetate fermentation	pta	phosphate acetyltransferase	EC:2.3.1.8	K00625	2	2	2	2	2	2	1	0	1	1	1	1	1	1	1	1
		ackA	acetate kinase	EC:2.7.2.1	K00925	1	1	1	1	0	3	1	0	1	1	6	1	1	1	1	0
		acdA	acetyl-CoA synthetase (ADP-forming) subunit alpha	EC:6.2.1.13	K01905	0	0	0	0	0	0	0	0	0	0	0	0	1	0	1	0
		acdB	acetyl-CoA synthetase (ADP-forming) subunit beta	EC:6.2.1.13	K22224	0	0	0	0	0	0	0	0	0	0	0	0	1	0	1	0
		acyP	acylphosphatase	EC:3.6.1.7	K01512	1	1	1	1	0	1	0	1	1	0	1	1	1	1	1	0
		ALDH	aldehyde dehydrogenase (NAD+)		K00128	0	0	0	0	0	0	0	1	0	0	0	0	0	0	0	0
		actP	cation/acetate symporter		K14393	0	1	0	0	0	0	0	1	1	0	0	1	0	0	0	0
		ACSS, acs	acetyl-CoA synthetase	EC:6.2.1.1	K01895	1	1	0	1	0	0	0	1	0	0	0	0	1	1	1	2
	Acetyl-CoA metabolism	accB, bccP	acetyl-CoA carboxylase biotin carboxyl carrier protein		K02160	1	1	1	1	1	1	1	1	1	1	1	0	1	1	1	1
		accC	acetyl-CoA carboxylase, biotin carboxylase subunit	EC:6.4.1.2/6.3.4.14	K01961	1	1	1	1	1	1	1	1	0	1	1	1	1	1	1	1
		accA	acetyl-CoA carboxylase carboxyl transferase subunit alpha	EC:6.4.1.2	K01962	1	1	1	1	0	1	1	1	1	0	1	1	1	1	1	1
		accD	acetyl-CoA carboxylase carboxyl transferase subunit beta	EC:6.4.1.2	K01963	1	1	1	1	1	1	0	1	1	0	1	1	1	0	1	1
		leuA, IMS	2-isopropylmalate synthase	EC:2.3.3.13	K01649	2	2	2	1	2	2	0	0	2	2	2	2	1	1	1	1
		nifV	homocitrate synthase NifV	EC:2.3.3.14	K02594	0	0	0	0	0	0	0	0	0	1	0	0	0	0	0	0
	CO oxidation	coxS	Carbon monoxide dehydrogenase small chain	EC:1.2.7.4	K03518	2	2	2	1	0	1	0	0	0	0	2	0	0	0	0	0
		coxM	Carbon monoxide dehydrogenase medium chain	EC:1.2.7.4	K03519	2	2	1	0	0	0	0	0	0	0	1	0	0	0	0	0
		coxL	Carbon monoxide dehydrogenase large chain	EC:1.2.7.4	K03520	0	0	0	0	0	0	0	0	0	0	0	0	0	0	0	0
	Butane metabolism	bdhAB	butanol dehydrogenase	EC:1.1.1.-	K00100	0	0	0	0	0	0	0	0	0	0	0	0	0	0	0	0
		ACADS, bcd	Butyryl-CoA dehydrogenase	EC:1.3.8.1	K00248	0	0	0	0	0	0	1	0	0	0	0	0	0	0	0	0
		fadA	acetyl-CoA acyltransferase	EC:2.3.1.16	K00632	0	0	0	0	0	0	1	0	0	0	0	0	0	1	0	1
		fadN	3-hydroxyacyl-CoA dehydrogenase	EC:1.1.1.35	K07516	0	0	0	0	0	0	1	0	0	0	0	0	0	0	0	0
		paaH, hbd, fadB, mmgB	3-hydroxybutyryl-CoA dehydrogenase	EC:1.1.1.157	K00074	0	0	0	0	0	1	1	0	1	1	0	1	1	1	1	0
		atoB	acetyl-CoA C-acetyltransferase	EC:2.3.1.9	K00626	1	1	0	0	0	0	0	0	0	0	0	0	0	0	0	0
	Folate C1 metabolism	metF	5,10-methylenetetrahydrofolate reductase	EC:1.5.1.20	K00297	1	1	1	1	1	1	1	2	1	1	0	1	1	0	1	0
		mthfs	5-formyltetrahydrofolate cyclo-ligase	EC:6.3.3.2	K01934	1	1	1	1	0	1	0	1	1	1	1	1	1	1	1	1
		metH	5-methyltetrahydrofolate--homocysteine methyltransferase	EC:2.1.1.13	K00548	2	2	2	2	1	2	1	5	0	1	1	1	1	2	1	2
		purH	phosphoribosylaminoimidazolecarboxamide formyltransferase / IMP cyclohydrolase	EC:2.1.2.3	K00602	1	1	1	1	1	1	1	1	1	2	1	1	1	0	2	0
		MTHFS	5-formyltetrahydrofolate cyclo-ligase	EC:6.3.3.2	K01934	1	1	1	1	0	1	0	1	1	1	1	1	1	1	1	1
		fhs	formate--tetrahydrofolate ligase	EC:6.3.4.3	K01938	0	0	0	0	0	0	0	1	0	0	1	1	0	0	0	0
		FTCD	glutamate formiminotransferase / formiminotetrahydrofolate cyclodeaminase	EC:2.1.2.5 4.3.1.4	K13990	0	0	0	0	0	0	1	0	0	0	0	0	0	0	0	0
		glyA, SHMT	glycine hydroxymethyltransferase	EC:2.1.2.1	K00600	1	1	1	1	1	1	1	1	1	1	1	1	1	1	1	1
		thyX, thy1	thymidylate synthase (FAD)	EC:2.1.1.148	K03465	0	0	0	0	0	1	0	1	0	0	0	1	0	2	0	0
		MTFMT, fmt	methionyl-tRNA formyltransferase	EC:2.1.2.9	K00604	1	1	1	1	1	1	0	2	0	1	2	1	1	2	1	1
		folD	methylenetetrahydrofolate dehydrogenase (NADP+) / methenyltetrahydrofolate cyclohydrolase	EC:1.5.1.5 3.5.4.9	K01491	1	1	1	1	0	1	0	2	0	1	1	1	1	1	1	1
		folE	GTP cyclohydrolase IA	EC:3.5.4.16	K01495	1	1	1	1	1	1	1	1	1	1	1	1	1	0	1	1
		purU	formyltetrahydrofolate deformylase	EC:3.5.1.10	K01433	0	0	0	0	0	0	0	0	0	0	0	0	1	1	1	1
		gcvT, AMT	aminomethyltransferase	EC:2.1.2.10	K00605	1	1	1	1	0	1	0	1	1	0	1	0	2	2	3	3
		gcvPA	glycine dehydrogenase subunit 1	EC:1.4.4.2	K00282	1	1	1	1	0	1	0	0	1	0	1	1	1	1	1	1
		gcvPB	glycine dehydrogenase subunit 2	EC:1.4.4.2	K00283	1	1	1	1	0	1	1	0	2	1	1	1	1	1	1	1
	Fatty acid biosynthesis	accB, bccP	acetyl-CoA carboxylase biotin carboxyl carrier protein		K02160	1	1	1	1	1	1	1	1	1	1	1	0	1	1	1	1
		accC	acetyl-CoA carboxylase, biotin carboxylase subunit	EC:6.4.1.2/6.3.4.14	K01961	1	1	1	1	1	1	1	1	0	1	1	1	1	1	1	1
		accA	acetyl-CoA carboxylase carboxyl transferase subunit alpha	EC:6.4.1.2	K01962	1	1	1	1	0	1	1	1	1	0	1	1	1	1	1	1
		accD	acetyl-CoA carboxylase carboxyl transferase subunit beta	EC:6.4.1.2	K01963	1	1	1	1	1	1	0	1	1	0	1	1	1	0	1	1
		fadD	[acyl-carrier-protein] S-malonyltransferase	EC:2.3.1.39	K00645	1	1	1	1	1	2	1	1	1	1	1	0	1	2	1	1
		fabF	3-oxoacyl-[acyl-carrier-protein] synthase II	EC:2.3.1.179	K09458	2	2	2	2	1	5	1	1	2	1	1	1	1	1	2	2
		fabG	3-oxoacyl-[acyl-carrier protein] reductase	EC:1.1.1.100	K00059	1	1	1	1	1	4	1	2	3	1	1	2	1	3	2	2
		fabZ	3-hydroxyacyl-[acyl-carrier-protein] dehydratase	EC:4.2.1.59	K02372	1	1	1	1	0	1	0	0	1	1	1	3	1	1	1	1
		fabI	enoyl-[acyl-carrier protein] reductase I	EC:1.3.1.9 1.3.1.10	K00208	1	1	1	1	0	1	0	1	0	0	0	1	1	1	1	1
		fabH	3-oxoacyl-[acyl-carrier-protein] synthase III	EC:2.3.1.180	K00648	0	0	0	0	1	0	0	1	1	1	1	0	1	1	1	1
		ACSL,fadD	long-chain acyl-CoA synthetase	EC:6.2.1.3	K01897	2	2	2	2	0	1	1	0	1	0	0	1	0	1	0	0
	Lipopolysaccharide biosynthesis	lpxB	lipid-A-disaccharide synthase	EC:2.4.1.182	K00748	1	1	1	1	1	1	1	1	2	1	1	1	1	0	1	1
		lpxA	UDP-N-acetylglucosamine acyltransferase	EC:2.3.1.129	K00677	1	1	1	1	0	2	1	2	1	2	1	2	0	1	1	1
		lpxC	UDP-3-O-[3-hydroxymyristoyl] N-acetylglucosamine deacetylase	EC:3.5.1.108	K02535	1	1	1	1	0	1	0	0	0	1	1	1	1	1	1	1
		lpxD	UDP-3-O-[3-hydroxymyristoyl] glucosamine N-acyltransferase	EC:2.3.1.191	K02536	1	1	1	1	1	1	1	2	1	1	1	1	1	1	1	1
		lpxL, htrB	Kdo2-lipid IVA lauroyltransferase/acyltransferase	EC:2.3.1.241 2.3.1.-	K02517	2	1	3	3	1	1	1	2	4	1	2	1	0	1	1	1
		lpxK	tetraacyldisaccharide 4'-kinase	EC:2.7.1.130	K00912	1	1	1	1	0	1	0	1	2	0	1	0	1	1	1	1
		kdtA, waaA	3-deoxy-D-manno-octulosonic-acid transferase	EC:2.4.99.12 2.4.99.13 2.4.99.14 2.4.99.15	K02527	1	1	1	1	0	1	1	0	0	1	1	1	1	0	1	1
		kdsB	3-deoxy-manno-octulosonate cytidylyltransferase (CMP-KDO synthetase)	EC:2.7.7.38	K00979	1	1	1	1	1	1	1	1	1	1	1	1	0	0	1	1
		kdsC	3-deoxy-D-manno-octulosonate 8-phosphate phosphatase (KDO 8-P phosphatase)	EC:3.1.3.45	K03270	0	0	0	0	0	1	0	0	1	0	1	1	1	1	1	1
		kdsD, kpsF	arabinose-5-phosphate isomerase	EC:5.3.1.13	K06041	1	1	1	1	1	1	0	1	0	1	1	1	1	1	2	1
		gmhA, lpcA	D-sedoheptulose 7-phosphate isomerase	EC:5.3.1.28	K03271	1	1	1	1	1	1	1	2	1	0	1	1	1	0	1	1
		gmhC, hldE, waaE, rfaE	D-beta-D-heptose 7-phosphate kinase / D-beta-D-heptose 1-phosphate adenosyltransferase	EC:2.7.1.167 2.7.7.70	K03272	1	1	1	1	0	3	1	2	2	1	1	1	1	1	2	2
		gmhB	D-glycero-D-manno-heptose 1,7-bisphosphate phosphatase	EC:3.1.3.82 3.1.3.83	K03273	1	1	1	0	0	0	0	1	1	1	0	1	0	1	0	0
		gmhD, rfaD	ADP-L-glycero-D-manno-heptose 6-epimerase	EC:5.1.3.20	K03274	0	0	0	0	0	0	0	0	0	0	0	1	1	1	0	0
		waaC, rfaC	heptosyltransferase I	EC:2.4.-.-	K02841	1	1	1	1	0	0	0	1	0	1	0	0	1	1	0	0
		waaF, rfaF	heptosyltransferase II	EC:2.4.-.-	K02843	2	2	2	2	2	2	0	1	1	3	2	1	1	1	2	2
TCA cycle		CS, gltA	citrate synthase	EC:2.3.3.1	K01647	1	1	1	1	1	1	1	0	1	1	1	1	1	1	1	1
		mdh	malate dehydrogenase	EC:1.1.1.37	K00024	1	1	2	1	1	1	0	1	1	0	0	1	1	1	1	1
		fumC, FH	fumarate hydratase, class II	EC:4.2.1.2	K01679	0	0	0	1	0	0	1	2	0	0	0	0	0	0	0	0
		sdhA, frdA	succinate dehydrogenase / fumarate reductase, flavoprotein subunit	EC:1.3.5.1 1.3.5.4	K00239	1	1	1	1	0	1	1	1	0	0	0	0	1	1	1	1
		sdhB, frdB	succinate dehydrogenase / fumarate reductase, iron-sulfur subunit	EC:1.3.5.1 1.3.5.4	K00240	1	1	1	1	1	1	1	1	0	0	0	0	1	1	1	1
		sucD	succinyl-CoA synthetase alpha subunit	EC:6.2.1.5	K01902	1	1	1	1	1	1	0	1	0	0	1	0	1	0	1	1
		sucC	succinyl-CoA synthetase beta subunit	EC:6.2.1.5	K01903	1	1	1	1	1	1	0	1	0	0	1	0	1	0	2	1
		korA, oorA, oforA	2-oxoglutarate/2-oxoacid ferredoxin oxidoreductase subunit alpha	EC:1.2.7.3 1.2.7.11	K00174	2	2	2	1	0	1	1	0	1	0	2	1	1	1	1	1
		korB, oorB, oforB	2-oxoglutarate/2-oxoacid ferredoxin oxidoreductase subunit beta	EC:1.2.7.3 1.2.7.11	K00175	2	2	2	1	0	1	1	0	1	0	2	0	1	1	1	1
		IDH1, IDH2, icd	isocitrate dehydrogenase	EC:1.1.1.42	K00031	1	1	1	1	1	1	0	0	1	1	1	1	2	3	2	2
		IDH3	isocitrate dehydrogenase (NAD+)	EC:1.1.1.41	K00030	2	2	2	2	0	1	1	1	1	0	1	1	0	0	0	0
		ACO, acnA	aconitate hydratase	EC:4.2.1.3	K01681	1	1	1	1	1	1	0	0	2	1	1	1	1	1	1	1
		PDHA, pdhA	pyruvate dehydrogenase E1 component alpha subunit	EC:1.2.4.1	K00161	0	0	0	0	0	0	0	0	0	0	0	0	1	1	1	1
		DLAT, aceF, pdhC	pyruvate dehydrogenase E2 component (dihydrolipoamide acetyltransferase)	EC:2.3.1.12	K00627	2	2	2	2	0	1	0	3	1	2	0	1	1	0	1	1
		DLD, lpd, pdhD	dihydrolipoamide dehydrogenase	EC:1.8.1.4	K00382	1	1	1	2	1	1	1	2	2	1	1	1	1	0	1	1
Glycolysis	Embden-Meyerhof-Parnas (EMP)	glk	glucokinase	EC:2.7.1.2	K00845	1	1	1	1	1	2	0	3	4	1	2	2	0	0	0	0
		ptsI	phosphoenolpyruvate-protein phosphotransferase (PTS system enzyme I)	EC:2.7.3.9	K08483	1	1	1	1	0	1	1	1	2	0	1	2	1	1	1	1
		ptsK, hprK	HPr kinase/phosphorylase	EC:2.7.11.- 2.7.4.-	K06023	1	1	1	1	1	1	1	1	1	1	1	1	1	1	1	1
		tal-pgi	transaldolase / glucose-6-phosphate isomerase	EC:2.2.1.2 5.3.1.9	K13810	1	1	1	1	1	0	0	0	0	0	0	0	0	0	0	0
		pgi1	glucose-6-phosphate isomerase, archaeal	EC:5.3.1.9	K06859	0	0	0	0	0	0	1	0	0	2	0	0	1	0	1	0
		pfkA, PFK	6-phosphofructokinase 1	EC:2.7.1.11	K00850	1	1	1	2	0	1	1	0	0	0	0	1	0	0	0	0
		pfk	ATP-dependent phosphofructokinase / diphosphate-dependent phosphofructokinase	EC:2.7.1.11 2.7.1.90	K21071	0	0	0	0	1	2	0	1	2	2	2	2	2	1	2	2
		FBA, fbaA	fructose-bisphosphate aldolase, class II	EC:4.1.2.13	K01624	1	1	1	1	1	2	1	1	1	1	2	1	0	0	0	0
		fbaB	fructose-bisphosphate aldolase, class I	EC:4.1.2.13	K11645	0	0	0	0	1	0	0	0	0	0	1	0	1	1	1	1
		TPI, tpiA	triosephosphate isomerase (TIM)	EC:5.3.1.1	K01803	1	1	1	1	1	1	1	1	1	1	1	0	1	1	1	1
		GAPDH, gapA	glyceraldehyde 3-phosphate dehydrogenase	EC:1.2.1.12	K00134	1	1	1	1	1	1	1	1	1	2	1	0	0	1	1	1
		PGK, pgk	phosphoglycerate kinase	EC:2.7.2.3	K00927	1	1	0	1	0	1	1	1	0	1	2	1	1	1	1	0
		PGAM, gpmA	2,3-bisphosphoglycerate-dependent phosphoglycerate mutase	EC:5.4.2.11	K01834	1	1	1	1	1	0	0	0	0	1	0	0	1	1	1	1
		gpmI	2,3-bisphosphoglycerate-independent phosphoglycerate mutase	EC:5.4.2.12	K15633	0	0	0	0	0	0	0	1	1	0	0	1	0	0	0	0
		gpmB	probable phosphoglycerate mutase	EC:5.4.2.12	K15634	1	1	1	0	1	0	0	0	0	0	0	0	0	0	0	0
		apgM	2,3-bisphosphoglycerate-independent phosphoglycerate mutase	EC:5.4.2.12	K15635	0	0	0	0	1	1	0	1	0	0	2	1	0	0	0	0
		ENO, eno	enolase	EC:4.2.1.11	K01689	1	1	1	1	0	1	0	1	2	1	1	1	1	2	1	0
		pgm	phosphoglucomutase	EC:5.4.2.2	K01835	1	1	1	1	1	1	1	1	1	0	1	1	0	0	1	1
		PK, pyk	pyruvate kinase	EC:2.7.1.40	K00873	0	0	0	1	0	1	1	0	0	0	1	1	1	1	1	1
		ppdK;	pyruvate, orthophosphate dikinase	EC:2.7.9.1	K01006	1	1	1	1	0	1	0	1	0	1	1	0	2	1	1	1
	Entner-Doudoroff (ED)	G6PD, zwf	glucose-6-phosphate 1-dehydrogenase	EC:1.1.1.49 1.1.1.363	K00036	0	0	0	1	0	1	0	1	1	0	0	1	1	1	1	1
		PGLS, pgl, devB	6-phosphogluconolactonase	EC:3.1.1.31	K01057	0	0	0	1	0	0	0	1	0	0	0	0	1	1	1	1
		edd	phosphogluconate dehydratase	EC:4.2.1.12	K01690	0	0	0	0	0	0	0	0	0	0	0	0	0	0	0	0
		eda	2-dehydro-3-deoxyphosphogluconate aldolase / (4S)-4-hydroxy-2-oxoglutarate aldolase	EC:4.1.2.14 4.1.3.42	K01625	0	0	0	0	0	1	1	1	1	0	0	1	0	0	0	0
		kdgK	2-dehydro-3-deoxygluconokinase	EC:2.7.1.45	K00874	0	0	0	0	0	1	0	0	2	1	0	0	0	0	0	0
Gluconeogenesis		G6PC	glucose-6-phosphatase	EC:3.1.3.9	K01084	0	0	0	0	0	0	0	0	0	0	0	0	0	0	0	0
		GPI, pgi	glucose-6-phosphate isomerase	EC:5.3.1.9	K01810	0	0	0	0	0	1	1	1	0	2	1	1	1	1	1	1
		tal-pgi	transaldolase / glucose-6-phosphate isomerase	EC:2.2.1.2 5.3.1.9	K13810	1	1	1	1	1	0	0	0	0	0	0	0	0	0	0	0
		FBP, fbp	fructose-1,6-bisphosphatase I	EC:3.1.3.11	K03841	0	0	0	0	0	0	0	0	0	0	0	0	0	0	0	0
		glpX	fructose-1,6-bisphosphatase II	EC:3.1.3.11	K02446	0	0	0	0	0	0	0	0	0	0	0	0	0	0	0	0
		fbp3	fructose-1,6-bisphosphatase III	EC:3.1.3.11	K04041	0	0	0	0	0	0	0	0	0	0	0	0	0	0	0	0
		FBA, fbaA	fructose-bisphosphate aldolase, class II	EC:4.1.2.13	K01624	1	1	1	1	1	2	1	1	1	1	2	1	0	0	0	0
		fbaB	fructose-bisphosphate aldolase, class I	EC:4.1.2.13	K11645	0	0	0	0	1	0	0	0	0	0	1	0	1	1	1	1
		TPI, tpiA	triosephosphate isomerase (TIM)	EC:5.3.1.1	K01803	1	1	1	1	1	1	1	1	1	1	1	0	1	1	1	1
		GAPDH, gapA	glyceraldehyde 3-phosphate dehydrogenase	EC:1.2.1.12	K00134	1	1	1	1	1	1	1	1	1	2	1	0	0	1	1	1
		PGK, pgk	phosphoglycerate kinase	EC:2.7.2.3	K00927	1	1	1	1	0	1	0	1	0	1	2	1	1	1	1	0
		gpmI	2,3-bisphosphoglycerate-independent phosphoglycerate mutase	EC:5.4.2.12	K15633	0	0	0	0	0	0	0	1	1	0	0	1	0	0	0	0
		gpmB	probable phosphoglycerate mutase	EC:5.4.2.12	K15634	1	1	1	0	1	0	0	0	0	0	0	0	0	0	0	0
		apgM	2,3-bisphosphoglycerate-independent phosphoglycerate mutase	EC:5.4.2.12	K15635	0	0	0	0	1	1	0	1	0	0	2	1	0	0	0	0
		ENO, eno	enolase	EC:4.2.1.11	K01689	1	1	1	1	0	1	0	1	2	1	1	1	1	2	1	0
		pckA, PCK	phosphoenolpyruvate carboxykinase(GTP)	EC:4.1.1.32	K01596	0	0	0	0	0	1	0	1	0	0	1	1	1	1	1	0
		pckA	phosphoenolpyruvate carboxykinase (ATP)	EC:4.1.1.49	K01610	1	1	1	2	0	0	1	0	0	0	0	0	0	0	0	0
		pycA	pyruvate carboxylase subunit A	EC:6.4.1.1	K01959	0	0	0	0	0	0	0	0	0	0	0	0	0	0	0	0
		pycB	pyruvate carboxylase subunit B	EC:6.4.1.1	K01960	0	0	0	0	0	0	0	0	0	0	0	0	0	0	0	0
Pentose phosphate pathway	Oxidative PPP	G6PD, zwf	glucose 6-phosphate dehydrogenase	EC 1.1.1.49	K00036	0	0	0	1	0	0	0	1	1	0	0	1	1	1	1	1
		PGLS, pgl, devB	6-phosphogluconolactonase	EC 3.1.1.31	K01057	0	0	0	1	0	0	0	1	0	0	0	0	1	1	1	1
		PGD, gnd, gntZ	6-phosphogluconate dehydrogenase	EC 1.1.1.44	K00033	0	0	0	1	0	1	1	1	1	0	0	0	1	1	1	1
	Non-oxidative PPP	rpiA	Ribose-5-phosphate isomerase A	EC 5.3.1.6	K01807	0	0	0	0	0	0	0	0	0	0	0	0	1	1	1	1
		rpiB	Ribose-5-phosphate isomerase B	EC 5.3.1.6	K01808	2	2	2	2	0	1	0	1	1	0	2	1	0	0	0	1
		rep	Ribose-5-phosphate-3-epimerase	EC 5.1.3.1	K01783	1	1	1	1	1	1	0	1	2	1	1	1	0	0	1	1
		tktA, tktB	Transketolase	EC 2.2.1.1	K00615	1	1	1	1	1	5	0	1	1	0	1	0	1	0	1	1
		talA, talB	Transaldolase	EC 2.2.1.2	K00616	0	0	0	0	0	3	0	3	1	0	0	0	1	0	0	1
		tal-pgi	transaldolase / glucose-6-phosphate isomerase	EC 2.2.1.2	K13810	1	1	1	1	1	0	0	0	0	0	0	0	0	0	0	0
		rbks	Ribokinase	EC 2.7.1.15	K00852	0	0	0	1	0	1	1	2	1	0	0	1	0	0	0	0
		prsA	Ribose-phosphate pyrophosphokinase	EC 2.7.6.1	K00948	1	1	1	1	0	1	1	1	3	0	1	1	1	0	1	1
		deoC	Deoxyribose-phosphate aldolase	EC 4.1.2.4	K01619	1	1	1	1	0	2	1	1	1	0	1	1	1	1	1	2
Amino acid metabolism	Aspartate	argG	argininosuccinate synthase	EC:6.3.4.5	K01940	1	1	1	1	1	1	0	1	1	0	1	0	1	1	1	1
		argH	argininosuccinate lyase	EC:4.3.2.1	K01755	1	1	1	1	1	1	1	1	0	1	1	1	1	1	1	1
		purA	adenylosuccinate synthase	EC:6.3.4.4	K01939	1	1	1	1	1	1	1	1	1	1	1	1	1	0	1	0
		purB	adenylosuccinate lyase	EC:4.3.2.2	K01756	1	1	1	1	1	1	1	1	1	0	1	0	1	1	1	1
		aspB	aspartate aminotransferase	EC:2.6.1.1	K00812	0	0	0	0	0	1	1	0	0	0	2	0	1	1	1	2
		nadB	L-aspartate oxidase	EC:1.4.3.16	K00278	1	1	1	1	1	1	1	0	1	1	1	1	1	0	1	1
		ansA, ansB	L-asparaginase	EC:3.5.1.1	K01424	0	0	0	0	0	0	0	0	0	0	0	0	0	0	0	0
		iaaA	L-asparaginase / beta-aspartyl-peptidase	EC:3.5.1.1 3.4.19.5	K13051	0	0	0	0	0	0	0	0	0	0	0	0	0	0	1	1
		asnB	asparagine synthase (glutamine-hydrolysing)	EC:6.3.5.4	K01953	2	2	1	3	1	2	1	0	4	5	4	0	0	0	0	0
		gdhA	glutamate dehydrogenase (NAD(P)+)	EC:1.4.1.3	K00261	1	1	1	0	0	1	0	0	0	0	0	0	0	1	1	1
		gltD	glutamate synthase (NADPH/NADH) small chain	EC:1.4.1.13 1.4.1.14	K00266	2	2	2	2	1	1	0	1	3	2	1	2	0	0	0	0
		glnA	glutamine synthetase	EC:6.3.1.2	K01915	1	1	1	1	1	1	1	2	1	2	1	0	1	2	1	1
	Tryptophan synthesis	trpA	tryptophan synthase alpha chain	EC:4.2.1.20	K01695	1	1	1	1	1	1	0	1	0	0	1	1	1	1	1	1
		trpB	tryptophan synthase beta chain	EC:4.2.1.20	K01696	1	1	1	1	2	1	0	1	0	1	1	1	2	2	2	2
		trpB	tryptophan synthase beta chain	EC:4.2.1.20	K06001	1	1	1	1	0	1	0	1	2	1	1	1	0	0	0	0
		ilvA,tdcB	threonine dehydratase	EC:4.3.1.19	K01754	1	1	1	1	0	0	0	0	2	0	0	1	0	0	0	0
		sdaA, sdaB, tdcG	L-serine dehydratase	EC:4.3.1.17	K01752	0	0	0	0	0	0	0	0	0	0	0	0	1	0	1	1
	Serine,glycine,cycteine	serB	phosphoserine phosphatase	EC:3.1.3.3	K01079	0	0	0	0	0	0	0	0	0	0	0	0	1	1	1	1
		serA	D-3-phosphoglycerate dehydrogenase / 2-oxoglutarate reductase	EC:1.1.1.95 1.1.1.399	K00058	1	1	1	1	0	2	0	4	5	0	1	2	1	1	1	1
		glyA	glycine hydroxymethyltransferase	EC:2.1.2.1	K00600	1	1	1	1	1	1	0	1	1	0	1	1	1	1	1	1
		gcvPA	glycine dehydrogenase subunit 1	EC:1.4.4.2	K00282	1	1	1	1	0	1	0	0	1	0	1	1	1	1	1	1
		gcvPB	glycine dehydrogenase subunit 2	EC:1.4.4.2	K00283	1	1	1	1	0	1	1	0	2	1	1	1	1	1	1	1
		gcvT	aminomethyltransferase	EC:2.1.2.10	K00605	1	1	1	1	0	1	0	1	1	0	1	0	2	2	3	3
		GCSH, gcvH	glycine cleavage system H protein		K02437	1	1	1	1	0	2	0	2	2	0	2	1	1	1	1	1
		lpd	dihydrolipoamide dehydrogenase	EC:1.8.1.4	K00382	1	1	1	2	1	1	1	2	2	1	1	1	1	0	1	1
		CBS	cystathionine beta-synthase	EC:4.2.1.22	K01697	0	0	0	0	0	0	0	0	0	1	0	0	0	0	0	0
		cysK	cysteine synthase A	EC:2.5.1.47	K01738	1	1	1	1	0	3	1	1	4	0	3	1	1	1	1	1
		cysM	cysteine synthase B	EC:2.5.1.47	K12339	0	0	0	0	1	0	0	0	0	0	0	0	0	0	0	0
	Methionine	metC	Cystathionine beta-lyase/cystathionine gamma-synthase	EC:4.4.1.13	K01760	0	0	0	0	0	0	0	0	0	0	0	0	0	0	0	0
		metE	5-methyltetrahydropteroyltriglutamate--homocysteine methyltransferase	EC:2.1.1.14	K00549	0	0	0	0	0	0	0	0	0	1	0	1	0	0	0	0
		metB	cystathionine gamma-synthase	EC:2.5.1.48	K01739	1	1	1	1	0	1	1	0	0	0	1	0	0	0	0	0
		hom	Homoserine dehydrogenase	EC:1.1.1.3	K00003	1	1	1	1	1	1	1	1	1	0	1	1	1	1	1	1
		asd	aspartate-semialdehyde dehydrogenase	EC:1.2.1.11	K00133	1	1	1	1	0	1	1	0	1	0	1	0	1	1	1	1
		lysC	aspartate kinase	EC:2.7.2.4	K00928	1	1	1	1	1	1	1	1	1	0	1	1	1	1	1	1
Peptidases	Aspartic peptidases	lspA	signal peptidase II	EC:3.4.23.36	K03101	1	1	1	1	1	1	1	1	2	1	1	1	1	0	1	1
		pilD, pppA	leader peptidase (prepilin peptidase) / N-methyltransferase	EC:3.4.23.43 2.1.1.-	K02654	1	1	1	1	1	1	0	1	2	1	1	1	1	1	1	1
		cpaA, tadV	prepilin peptidase CpaA	EC:3.4.23.43	K02278	0	0	0	0	0	0	0	0	0	1	0	0	0	0	0	0
		hyaD, hybD	hydrogenase maturation protease	EC:3.4.23.-	K03605	2	2	1	1	0	1	0	0	0	0	1	0	0	0	0	0
	Cysteine peptidases	BLMH, pepC	bleomycin hydrolase	EC:3.4.22.40	K01372	0	0	0	0	0	0	1	0	1	0	1	0	0	0	0	0
		guaA, GMPS	GMP synthase (glutamine-hydrolysing)	EC:6.3.5.2	K01951	1	1	1	1	1	2	1	0	1	1	1	1	1	1	1	1
			putative glutamine amidotransferase		K07010	1	1	1	1	0	1	0	1	1	0	1	1	0	0	1	2
		purF, PPAT	amidophosphoribosyltransferase	EC:2.4.2.14	K00764	1	1	1	1	1	2	1	0	2	1	1	1	1	0	1	1
		gltB	glutamate synthase (NADPH) large chain	EC:1.4.1.13	K00265	1	1	1	1	1	0	0	0	1	0	0	1	0	1	0	0
		glmS, GFPT	glutamine---fructose-6-phosphate transaminase (isomerizing)	EC:2.6.1.16	K00820	1	1	1	0	0	1	0	1	2	1	0	2	0	0	0	0
		asnB, ASNS	asparagine synthase (glutamine-hydrolysing)	EC:6.3.5.4	K01953	2	2	1	3	1	2	1	0	4	5	4	0	0	0	0	0
		pfpI	protease I	EC:3.5.1.124	K05520	0	0	0	0	0	0	1	1	0	0	0	0	2	1	2	2
		thiJ	protein deglycase	EC:3.5.1.124	K03152	0	0	0	0	0	0	0	0	0	0	0	0	1	1	1	1
		cbh	choloylglycine hydrolase	EC:3.5.1.24	K01442	0	0	0	0	0	0	0	0	0	0	0	0	1	0	0	0
		SCRN	secernin		K14358	0	0	0	0	0	0	1	0	0	0	0	0	0	0	0	0
		IAL	isopenicillin-N N-acyltransferase like protein		K19200	0	0	0	0	0	1	0	0	0	0	0	0	0	0	0	0
	Metallo peptidases	ACE, CD143	peptidyl-dipeptidase A	EC:3.4.15.1	K01283	0	0	0	0	0	1	1	0	0	1	0	1	0	0	0	0
		THOP1	thimet oligopeptidase	EC:3.4.24.15	K01392	0	0	0	0	0	0	0	0	0	0	0	0	0	0	0	0
		pepF, pepB	oligoendopeptidase F	EC:3.4.24.-	K08602	1	1	1	1	1	0	0	1	1	1	1	1	1	0	1	1
		nprE	bacillolysin	EC:3.4.24.28	K01400	0	1	0	0	0	0	0	0	0	0	0	0	0	0	0	0
		AGBL4, CCP6	cytosolic carboxypeptidase protein 6	EC:3.4.17.24	K23439	0	0	0	0	0	0	0	0	0	0	1	0	3	3	3	4
		vanY	zinc D-Ala-D-Ala carboxypeptidase	EC:3.4.17.14	K07260	2	2	1	2	1	1	0	1	1	1	0	0	2	1	3	1
		vanX	zinc D-Ala-D-Ala dipeptidase	EC:3.4.13.22	K08641	0	0	0	0	0	0	0	1	0	1	0	0	0	0	0	0
		pqqL	zinc protease	EC:3.4.24.-	K07263	1	1	1	1	2	2	1	3	4	0	2	3	0	1	0	0
		CARP, pepA	leucyl aminopeptidase	EC:3.4.11.1	K01255	1	1	1	1	1	1	0	1	1	1	1	1	1	1	1	1
		DNPEP	aspartyl aminopeptidase	EC:3.4.11.21	K01267	0	0	0	0	0	0	0	0	0	0	0	0	0	0	0	0
		DPEP	membrane dipeptidase	EC:3.4.13.19	K01273	1	1	1	1	0	0	0	4	0	0	1	1	0	0	1	1
		dapE	succinyl-diaminopimelate desuccinylase	EC:3.5.1.18	K01439	1	1	1	1	1	2	0	0	1	1	1	1	1	0	1	1
		pepT	tripeptide aminopeptidase	EC:3.4.11.4	K01258	0	0	0	0	0	0	0	0	0	0	0	0	0	0	0	0
		pepD	dipeptidase D	EC:3.4.13.-	K01270	0	0	0	0	0	0	0	2	0	0	0	0	0	0	0	0
		dapL	N-acetyldiaminopimelate deacetylase	EC:3.5.1.47	K05823	0	0	0	0	0	0	0	0	0	0	0	0	0	0	0	0
		mepM	murein DD-endopeptidase	EC:3.4.24.-	K19304	0	0	0	0	0	0	0	0	0	0	0	0	0	0	0	0
		map	methionyl aminopeptidase	EC:3.4.11.18	K01265	1	1	1	1	1	1	1	1	0	1	1	1	1	1	1	1
		pepP	Xaa-Pro aminopeptidase	EC:3.4.11.9	K01262	1	1	1	1	0	1	1	1	1	0	1	1	1	1	1	1
		QPCT	glutaminyl-peptide cyclotransferase	EC:2.3.2.5	K00683	0	0	0	0	0	1	0	0	1	0	1	1	0	0	0	0
		ampS, pepS, ampT	aminopeptidase	EC:3.4.11.-	K19689	1	1	1	1	1	1	0	0	0	0	0	0	1	1	1	1
			carboxypeptidase Taq	EC:3.4.17.19	K01299	0	0	0	0	0	0	0	0	1	0	0	0	1	1	1	1
		ftsH, hflB	cell division protease FtsH	EC:3.4.24.-	K03798	1	1	1	1	1	1	1	1	1	1	1	0	1	1	1	0
		STE24	STE24 endopeptidase	EC:3.4.24.84	K06013	0	0	0	0	0	1	0	0	0	0	1	1	0	0	0	0
		htpX	heat shock protein HtpX	EC:3.4.24.-	K03799	2	2	2	2	1	1	0	1	2	1	2	1	0	0	0	0
		rseP	regulator of sigma E protease	EC:3.4.24.-	K11749	1	1	1	1	0	1	1	1	1	1	1	1	1	1	1	1
		dppA1	D-amino peptidase	EC:3.4.11.-	K16203	1	1	1	1	1	2	1	0	2	0	1	1	2	1	2	2
	Mixed peptidases	dmpA, dap	D-aminopeptidase	EC:3.4.11.19	K01266	0	0	0	1	1	0	0	0	0	0	1	0	1	1	1	1
	Serine peptidases	degP, htrA	serine protease Do	EC:3.4.21.107	K04771	3	3	2	2	0	2	1	3	3	3	2	4	2	0	2	4
			thermitase	EC:3.4.21.66	K08651	0	0	0	0	0	1	0	0	0	0	0	0	0	0	0	0
		PREP	prolyl oligopeptidase	EC:3.4.21.26	K01322	0	0	0	0	0	2	0	0	0	0	0	0	0	0	0	0
		DPP4, CD26	dipeptidyl-peptidase 4	EC:3.4.14.5	K01278	0	0	0	0	0	0	1	0	0	0	0	2	0	0	0	0
		dacC, dacA, dacD	serine-type D-Ala-D-Ala carboxypeptidase (penicillin-binding protein 5/6)	EC:3.4.16.4	K07258	0	0	0	0	0	0	0	0	0	0	0	0	0	0	1	1
		dacB	serine-type D-Ala-D-Ala carboxypeptidase/endopeptidase (penicillin-binding protein 4)	EC:3.4.16.4 3.4.21.-	K07259	3	3	2	4	2	2	1	0	2	2	3	1	4	4	4	3
		clpP, CLPP	ATP-dependent Clp protease, protease subunit	EC:3.4.21.92	K01358	1	1	1	0	1	2	0	2	1	1	2	1	3	1	4	3
		lon	ATP-dependent Lon protease	EC:3.4.21.53	K01338	2	2	2	2	0	3	1	2	4	2	2	4	2	1	2	2
		lexA	repressor LexA	EC:3.4.21.88	K01356	1	1	1	2	0	1	1	1	1	0	1	1	1	1	1	1
		umuD	DNA polymerase V	EC:3.4.21.-	K03503	0	0	0	0	0	0	0	0	0	0	1	1	0	0	0	0
		lepB	signal peptidase I	EC:3.4.21.89	K03100	2	2	2	2	1	3	0	3	2	1	1	1	2	2	2	2
		SEC11, sipW	signal peptidase I	EC:3.4.21.89	K13280	0	0	0	0	0	1	0	0	0	0	0	0	0	0	0	0
		prc, ctpA	carboxyl-terminal processing protease	EC:3.4.21.102	K03797	1	1	1	1	1	1	1	1	2	1	1	0	1	2	1	1
		tri	tricorn protease	EC:3.4.21.-	K08676	0	0	0	0	0	1	1	0	0	0	0	0	1	1	1	1
		pac	penicillin G amidase	EC:3.5.1.11	K01434	0	0	0	0	0	0	1	0	0	0	0	0	0	0	0	0
		sppA	protease IV	EC:3.4.21.-	K04773	2	2	2	2	0	2	1	0	3	1	3	2	3	2	3	3
		cphB	cyanophycinase	EC:3.4.15.6	K13282	0	0	0	0	0	0	0	0	0	0	0	0	1	0	3	2
		gluP	rhomboid protease GluP	EC:3.4.21.105	K19225	0	0	0	0	1	1	1	0	0	0	1	0	0	0	0	0
		ldcA	muramoyltetrapeptide carboxypeptidase	EC:3.4.17.13	K01297	1	1	2	1	0	0	0	0	0	0	1	0	2	3	2	2
	Threonine peptidases	hslV, clpQ	ATP-dependent HslUV protease, peptidase subunit HslV	EC:3.4.25.2	K01419	1	1	1	1	0	1	0	0	2	1	1	1	0	0	0	0
		ggt	gamma-glutamyltranspeptidase / glutathione hydrolase	EC:2.3.2.2 3.4.19.13	K00681	0	0	0	0	0	2	1	0	0	0	0	0	2	1	3	3
	Peptidases of unknown catalytic type		putative protease	EC:3.4.-.-	K08303	1	1	1	1	1	1	0	0	0	1	0	1	0	0	0	0
		tldD	TldD protein		K03568	1	1	1	1	0	1	1	0	1	0	1	0	0	0	0	0
Oxidative phosphorylation	Complex I	nuoA	NADH-quinone oxidoreductase subunit A	EC 1.6.5.3	K00330	2	2	2	2	0	1	1	2	1	1	0	0	2	1	2	1
		nuoB	NADH-quinone oxidoreductase subunit B	EC 1.6.5.3	K00331	2	2	2	2	0	1	1	2	1	1	0	0	2	2	2	2
		nuoCD	NADH-quinone oxidoreductase subunit C/D	EC:7.1.1.2	K13378	1	1	1	1	0	0	0	0	0	0	0	0	0	0	0	0
		nuoE	NADH-quinone oxidoreductase subunit E	EC 1.6.5.3	K00334	1	1	2	2	0	2	1	2	2	2	1	2	2	2	1	2
		nuoF	NADH-quinone oxidoreductase subunit F	EC 1.6.5.3	K00335	1	1	3	3	0	1	1	2	1	3	0	2	2	2	1	1
		nuoG	NADH-quinone oxidoreductase subunit G	EC 1.6.5.3	K00336	1	1	2	2	0	1	1	1	0	1	0	1	2	1	2	1
		nuoH	NADH-quinone oxidoreductase subunit H	EC 1.6.5.3	K00337	2	2	2	2	0	2	0	2	0	1	0	0	2	2	2	2
		nuoI	NADH-quinone oxidoreductase subunit I	EC 1.6.5.3	K00338	2	2	2	1	0	1	0	2	0	0	0	0	2	2	2	2
		nuoJ	NADH-quinone oxidoreductase subunit J	EC 1.6.5.3	K00339	2	2	2	2	0	1	0	2	0	0	0	0	2	1	2	1
		nuoK	NADH-quinone oxidoreductase subunit K	EC 1.6.5.3	K00340	2	2	2	2	0	2	0	2	0	0	0	0	2	1	2	1
		nuoL	NADH-quinone oxidoreductase subunit L	EC 1.6.5.3	K00341	2	2	2	2	0	2	1	2	0	1	0	0	2	0	2	2
		nuoM	NADH-quinone oxidoreductase subunit M	EC 1.6.5.3	K00342	2	2	2	2	0	2	1	2	1	1	0	0	2	1	2	2
		nuoN	NADH-quinone oxidoreductase subunit N	EC 1.6.5.3	K00343	2	2	2	2	0	2	1	2	1	0	0	0	2	2	2	2
	Complex II	sdhA	succinate dehydrogenase / fumarate reductase, flavoprotein subunit	EC:1.3.5.1 1.3.5.4	K00239	1	1	1	1	0	1	1	1	0	0	0	0	1	1	1	1
		sdhB	succinate dehydrogenase / fumarate reductase, iron-sulfur subunit	EC:1.3.5.1 1.3.5.4	K00240	1	1	1	1	1	1	1	1	0	0	0	0	1	1	1	1
	Complex III bc1	petA	Cytochrome bc1 complex, iron-sulfur subunit	EC 1.10.2.2	K00411	0	0	0	0	0	0	1	0	0	0	0	0	0	0	0	0
		petB	Cytochrome bc1 complex, cytochrome b subunit	EC 1.10.2.2	K00412	0	0	0	0	0	0	1	0	0	0	0	0	0	0	0	0
	Complex III ACIII	actA	alternative complex III, subunit ActA			1	1	1	0	0	0	0	0	0	0	0	0	0	0	0	0
		actB	alternative complex III, subunit ActB			1	1	1	1	0	0	0	0	0	0	0	0	1	0	1	0
		actC	alternative complex III, subunit ActC			1	1	1	1	0	0	0	0	0	0	0	0	1	0	1	0
		actD	alternative complex III, subunit ActD			1	1	1	1	0	0	0	0	0	0	0	0	1	0	1	0
		actE	alternative complex III, subunit ActE			1	1	1	1	0	0	0	0	0	0	0	0	1	0	1	0
		actF	alternative complex III, subunit ActF			1	1	1	1	0	0	0	0	0	0	0	0	1	0	1	0
		actG	alternative complex III, subunit ActG			1	1	1	0	0	0	0	0	0	0	0	0	0	0	0	0
	Complex IV aa3	coxA, ctaD	cytochrome c oxidase subunit I	EC:7.1.1.9	K02274	1	1	1	2	0	0	0	1	0	0	0	1	1	1	1	1
		coxB, ctaC	cytochrome c oxidase subunit II	EC:7.1.1.9	K02275	1	1	1	2	0	0	0	1	1	0	0	1	1	0	1	1
		coxC, ctaE	cytochrome c oxidase subunit III	EC:7.1.1.9	K02276	1	1	1	1	0	0	0	1	2	0	0	1	1	1	1	1
		coxD, ctaF;	cytochrome c oxidase subunit IV	EC:7.1.1.9	K02277	1	1	1	0	0	0	0	1	1	0	0	1	0	0	0	0
	Complex IV bd	cydA	cytochrome bd ubiquinol oxidase subunit I	EC:7.1.1.7	K00425	1	1	1	1	0	0	1	1	1	0	0	0	1	0	1	2
		cydB	cytochrome bd ubiquinol oxidase subunit II	EC:7.1.1.7	K00426	1	1	1	1	0	0	1	1	1	0	0	0	1	0	1	1
	Complex IV cbb3	cooN	cytochrome c oxidase cbb3-type subunit I	EC:7.1.1.9	K00404	0	0	0	0	0	0	0	1	0	0	0	0	0	0	0	0
		cooNO	cytochrome c oxidase cbb3-type subunit I/II	EC:7.1.1.9	K15862	0	0	0	0	0	0	0	0	0	0	0	0	0	1	0	0
		cooO	cytochrome c oxidase cbb3-type subunit II		K00405	0	0	0	0	0	0	0	1	0	0	0	0	0	0	0	0
	Complex V (ATPase)	ATPVA, ntpA, atpA	V-type H+/Na+-transporting ATPase subunit A	EC:7.1.2.2 7.2.2.1	K02117	0	0	0	0	0	0	0	0	0	0	1	1	0	0	0	0
		ATPVB, ntpB, atpB	V-type H+/Na+-transporting ATPase subunit B		K02118	0	0	0	0	0	0	0	0	0	0	1	1	0	0	0	0
		ATPVD, ntpD, atpD	V-type H+/Na+-transporting ATPase subunit D		K02120	0	0	0	0	0	0	0	0	0	0	1	1	0	0	0	0
		ATPVE, ntpE, atpE	V-type H+/Na+-transporting ATPase subunit E		K02121	0	0	0	0	0	0	0	0	0	0	1	1	0	0	0	0
		ATPVI, ntpI, atpI	V-type H+/Na+-transporting ATPase subunit I		K02123	0	0	0	0	0	0	0	0	0	0	1	1	0	0	0	0
		ATPVK, ntpK, atpK	V-type H+/Na+-transporting ATPase subunit K		K02124	0	0	0	0	0	0	0	0	0	0	1	1	0	0	0	0
		hppA	K(+)-stimulated pyrophosphate-energized sodium pump	EC:3.6.1.1	K15987	1	1	1	1	1	1	0	1	1	1	1	1	1	2	1	1
		PpaX	pyrophosphatase PpaX	EC:3.6.1.1	K06019	0	0	0	0	0	1	0	0	1	0	0	0	0	0	0	0
		ATPF1A	F-type H+-transporting ATPase subunit alpha	EC:7.1.2.2 7.2.2.1	K02111	1	1	1	1	1	1	1	0	1	2	0	2	2	2	1	1
		ATPF1B	F-type H+-transporting ATPase subunit beta	EC:7.1.2.2 7.2.2.1	K02112	1	1	1	1	1	0	1	0	1	3	0	2	1	1	1	1
		ATPF1D	F-type H+-transporting ATPase subunit delta		K02113	1	1	1	1	1	1	1	0	1	0	0	1	1	1	1	1
		ATPF1E	F-type H+-transporting ATPase subunit epsilon		K02114	1	1	1	1	1	0	1	0	1	2	0	2	1	1	1	1
		ATPF0A	F-type H+-transporting ATPase subunit a		K02108	1	1	1	1	1	1	1	1	1	1	0	2	1	1	1	1
		ATPF0B	F-type H+-transporting ATPase subunit b		K02109	1	1	1	1	1	1	1	0	1	1	0	2	1	1	1	1
		ATPF0C	F-type H+-transporting ATPase subunit c		K02110	1	1	1	1	1	0	1	1	1	1	0	2	1	1	1	1
Sulfur metabolism	Assimilatory sulfate redunction	sat	sulfate adenylyltransferase	EC:2.7.7.4	K00958	1	1	1	1	0	1	1	0	0	0	0	0	1	0	1	1
		cysC	adenylylsulfate kinase	EC:2.7.1.25	K00860	1	1	1	1	0	0	0	0	1	0	0	0	0	0	0	0
		cysH	phosphoadenosine phosphosulfate reductase	EC:1.8.4.8/1.8.4.10	K00390	1	1	1	1	0	0	0	0	0	0	0	1	1	1	1	1
		cysD	sulfate adenylyltransferase subunit 2	EC:2.7.7.4	K00957	0	0	0	0	0	1	0	0	0	0	0	1	0	0	0	0
		cysJ	sulfite reductase (NADPH) flavoprotein alpha-component	EC:1.8.1.2	K00380	0	0	0	0	0	0	0	0	0	0	0	0	1	1	1	1
		sir	sulfite reductase (ferredoxin)	EC:1.8.7.1	K00392	0	0	0	0	0	0	0	1	0	0	0	1	1	0	1	1
		nrnA	bifunctional oligoribonuclease and PAP phosphatase NrnA(PAPS-APS)	EC:3.1.3.7 3.1.13.3	K06881	1	1	1	1	0	1	0	1	2	1	1	1	1	0	1	1
	Dissimilatory sulfate reduction	sat	sulfate adenylyltransferase	EC:2.7.7.4	K00958	1	1	1	1	0	1	1	0	0	0	0	0	1	0	1	1
		aprA	adenylylsulfate reductase, subunit A	EC:1.8.99.2	K00394	0	0	0	0	0	1	0	0	0	0	0	0	0	0	0	0
		aprB	adenylylsulfate reductase, subunit B	EC:1.8.99.2	K00395	0	0	0	0	0	1	0	0	0	0	0	0	0	0	0	0
		qmoA	quinone-interacting membrane-bound oxidoreductase, subunit A		K16885	0	0	0	0	0	1	0	0	0	0	0	0	0	0	0	0
		qmoB	quinone-interacting membrane-bound oxidoreductase, subunit B		K16886	0	0	0	0	0	1	0	0	0	0	0	0	0	0	0	0
		qmoC	quinone-interacting membrane-bound oxidoreductase, subunit C		K16887	0	0	0	0	0	1	0	0	0	0	0	0	0	0	0	0
		dsrL	glutamate synthase			0	0	0	0	0	1	0	0	0	0	0	0	0	0	0	0
		dsrA	dissimilatory sulfite reductase alpha subunit	EC:1.8.99.3 1.8.99.5	K11180	0	0	0	0	0	1	0	0	0	0	0	0	0	0	0	0
		dsrB	dissimilatory sulfite reductase beta subunit	EC:1.8.99.3 1.8.99.5	K11181	0	0	0	0	0	1	0	0	0	0	0	0	0	0	0	0
		dsrC	dissimilatory sulfite reductase, gamma subunit	EC:1.8.99.3 2.8.1.-	K11179	0	0	0	0	0	1	0	0	0	0	0	0	0	0	0	0
		dsrM	nitrate reductase gamma subunit			0	0	0	0	0	1	0	0	0	0	0	0	0	0	0	0
		dsrK	heterodisulfide reductase iron-sulfur subunit		K18501	0	0	0	0	0	1	0	0	0	0	0	0	0	0	0	0
		dsrJ	cytochrome c family protein			0	0	0	0	0	1	0	0	0	0	0	0	0	0	0	0
		dsrO	4Fe-4S ferredoxin		K00184	0	0	0	0	0	1	0	0	0	0	0	0	0	0	0	0
		dsrP	molybdopterin oxidoreductase		K00185	0	0	0	0	0	1	0	0	0	0	0	0	0	0	0	0
		asrC	anaerobic sulfite reductase subunit C		K00385	0	0	0	0	0	1	0	0	0	0	0	0	0	0	0	0
		hydG	sulfhydrogenase subunit gamma (sulfur reductase)	EC:1.12.98.4	K17995	0	0	0	0	1	1	0	0	0	0	1	0	0	0	0	0
		hydB	sulfhydrogenase subunit beta (sulfur reductase)	EC:1.12.98.4	K17996	0	0	0	0	1	1	0	0	1	0	2	0	0	0	0	0
		sor	sulfur oxygenase/reductase	EC:1.13.11.55	K16952	0	0	0	0	0	0	0	0	0	0	0	1	0	0	0	0
	Thiosulfate metabolism	TST, MPST, sseA	rhodanese-related sulfurtransferase thiosulfate/3-mercaptopyruvate sulfurtransferase	EC:2.8.1.1 2.8.1.2	K01011	0	0	0	1	0	0	0	0	0	0	0	0	0	0	0	0
		doxA	thiosulfate dehydrogenase [quinone] small subunit	EC:1.8.5.2	K16936	0	0	0	0	0	0	0	0	0	0	0	0	0	0	0	0
		doxD	thiosulfate dehydrogenase [quinone] large subunit	EC:1.8.5.2	K16937	0	0	0	0	0	1	0	0	0	1	0	0	0	0	0	0
	Cycteine/serine metabolism	cysE	serine O-acetyltransferase	EC:2.3.1.30	K00640	1	1	1	1	1	1	0	1	1	1	1	1	1	0	1	1
		cysK	cysteine synthase A	EC:2.5.1.47	K01738	1	1	1	1	0	3	1	1	4	0	3	1	1	1	1	1
		metX	homoserine O-acetyltransferase/O-succinyltransferase	EC:2.3.1.31 2.3.1.46	K00641	1	1	1	1	1	0	0	1	0	1	1	0	1	1	1	1
		metB	cystathionine gamma-synthase	EC:2.5.1.48	K01739	1	1	1	1	0	1	1	0	0	0	1	0	0	0	0	0
Nitrogen metabolism	Dissimilatory nitrate redution	narG, narZ, nxrA	nitrate reductase / nitrite oxidoreductase, alpha subunit	EC:1.7.5.1 1.7.99.-	K00370	0	0	0	0	0	0	0	0	0	0	0	0	0	0	1	1
		narH, narY, nxrB	nitrate reductase / nitrite oxidoreductase, beta subunit	EC:1.7.5.1 1.7.99.-	K00371	0	0	0	0	0	0	0	1	0	0	0	0	0	0	1	1
		narI, narV	nitrate reductase gamma subunit	EC:1.7.5.1 1.7.99.-	K00374	0	0	0	0	0	1	0	1	1	0	0	0	0	0	0	0
		norB	nitric oxide reductase subunit B	EC:1.7.2.5	K04561	0	0	0	1	0	0	0	1	0	0	0	0	0	0	0	0
		nrfA	nitrite reductase	EC:1.7.2.2	K03385	1	1	1	1	0	0	0	1	0	0	0	1	2	1	1	1
		nrfH	cytochrome c nitrite reductase small subunit		K15876	1	1	1	1	0	0	0	1	0	0	0	1	1	1	1	1
		nirB	nitrite reductase (NADH) large subunit	EC:1.7.1.15	K00362	0	0	0	0	0	0	0	0	0	0	0	0	0	0	0	0
		nirD	nitrite reductase (NADH) small subunit	EC:1.7.1.15	K00363	1	1	1	0	0	1	1	0	0	0	0	0	1	1	1	1
	Assimilatory nitrate reduction	nasA	assimilatory nitrate reductase catalytic subunit	EC:1.7.99.-	K00372	0	0	0	1	0	0	0	0	0	0	0	0	0	0	1	1
		nirA	ferredoxin-nitrite reductase	EC:1.7.7.1	K00366	1	1	1	0	0	0	0	0	0	0	0	0	0	0	0	0
	Nitrogen fixation	nifD	nitrogenase molybdenum-iron protein alpha chain	EC:1.18.6.1	K02586	0	0	0	0	0	0	0	0	0	1	0	0	0	0	0	0
		nifK	nitrogenase molybdenum-iron protein beta chain	EC:1.18.6.1	K02591	0	0	0	0	0	0	0	0	0	1	0	0	0	0	0	0
		nifH	nitrogenase iron protein NifH	EC:1.18.6.1	K02588	0	0	0	0	0	0	0	0	0	1	0	0	0	0	0	0
		anfD	nitrogenase iron-iron protein alpha chain			0	0	0	0	0	0	0	0	0	1	0	0	0	0	0	0
		anfK	nitrogenase iron-iron protein beta chain			0	0	0	0	0	0	0	0	0	1	0	0	0	0	0	0
		anfH	nitrogenase iron protein anfH			0	0	0	0	0	0	0	0	0	1	0	0	0	0	0	0
		anfG	nitrogenase delta subunit	EC:1.18.6.1	K00531	0	0	0	0	0	0	0	0	0	1	0	0	0	0	0	0
	Glutamate/glutamine synthesis	GLUD1_2, gdhA	glutamate dehydrogenase (NAD(P)+)	EC:1.4.1.3	K00261	1	1	1	0	0	1	0	0	0	0	0	0	0	1	1	1
		gdhA	glutamate dehydrogenase (NADP+)	EC:1.4.1.4	K00262	1	1	1	1	0	0	1	1	1	0	1	0	1	0	1	1
		glnA, GLUL	glutamine synthetase	EC:6.3.1.2	K01915	1	1	1	1	1	1	1	2	1	2	1	0	1	2	1	1
		gltB	glutamate synthase (NADPH/NADH) large chain	EC:1.4.1.13 1.4.1.14	K00265	1	1	1	1	1	0	0	0	1	0	0	1	0	1	0	0
		gltD	glutamate synthase (NADPH/NADH) small chain	EC:1.4.1.13 1.4.1.14	K00266	2	2	2	2	1	1	0	1	3	2	1	2	0	0	0	0
	Cyanate metabolism	arcC	carbamate kinase	EC:2.7.2.2	K00926	1	1	1	2	0	0	0	0	0	0	1	0	0	0	0	0
		cynT, can	carbonic anhydrase	EC:4.2.1.1	K01673	0	0	0	0	0	0	0	0	1	1	0	1	1	0	0	0
	Ammonium transporter	amt	ammonium transporter		K03320	1	1	1	1	0	1	0	2	0	3	0	2	0	0	0	0
	Nigtrogen regulation	PTS-Ntr-EIIA, ptsN	PTS system, nitrogen regulatory IIA component	EC:2.7.1.-	K02806	1	1	1	1	1	3	1	0	2	2	2	1	0	0	1	0
Phosphorus metabolism	Pho system	phoA	alkaline phosphatase	EC:3.1.3.1	K01077	0	0	0	1	1	0	0	1	0	1	1	0	2	2	1	1
		phoD	alkaline phosphatase D	EC:3.1.3.1	K01113	0	0	0	0	0	1	0	0	1	0	0	1	0	0	0	0
		phoR	two-component system, OmpR family, phosphate regulon sensor histidine kinase PhoR		K07636	1	1	1	1	1	1	1	2	1	1	0	2	1	0	1	1
		phoB	two-component system, OmpR family, phosphate regulon response regulator PhoB		K07657	1	1	1	1	1	0	0	1	1	1	0	0	0	0	0	0
		phoB1, phoP	two-component system, OmpR family, alkaline phosphatase synthesis response regulator PhoP		K07658	0	0	0	0	0	2	1	1	1	0	0	1	0	0	0	0
	Polyphosphate metabolism	ppk	polyphosphate kinase	EC:2.7.4.1	K00937	0	0	0	1	0	0	0	1	1	0	0	1	0	0	1	1
		ppk2	polyphosphate kinase	EC:2.7.4.1	K22468	0	0	0	0	0	0	0	0	0	0	0	1	0	0	0	0
		ppx-gppA	exopolyphosphatase / guanosine-5'-triphosphate,3'-diphosphate pyrophosphatase	EC:3.6.1.11 3.6.1.40	K01514	0	0	0	1	0	2	1	0	2	1	1	1	0	0	0	0
	Phosphate transport	phnD	phosphonate transport system substrate-binding protein		K02044	0	0	1	1	0	0	0	0	0	0	0	1	1	0	1	1
		phnE	phosphonate transport system permease protein		K02042	0	0	0	0	0	0	0	0	0	0	0	1	1	1	1	1
		pstS	phosphate transport system substrate-binding protein		K02040	1	1	1	1	0	2	0	0	1	0	0	1	1	1	1	1
		pstC	phosphate transport system permease protein		K02037	1	1	1	1	0	3	0	0	0	0	0	1	1	1	1	1
		pstA	phosphate transport system permease protein		K02038	1	1	1	1	0	1	0	0	0	0	0	1	1	1	1	1
		pstB	phosphate transport system ATP-binding protein	EC:7.3.2.1	K02036	1	1	1	1	0	1	0	0	1	0	0	1	1	1	1	1
		TC.PIT	inorganic phosphate transporter, PiT family		K03306	1	1	1	1	1	1	0	0	0	1	1	0	0	0	0	0
	Organic phosphate metabolism	ugpQ	glycerophosphoryl diester phosphodiesterase	EC:3.1.4.46	K01126	1	1	1	2	2	1	1	1	0	0	1	1	2	2	2	2
	Others	ppa	inorganic pyrophosphatase	EC:3.6.1.1	K01507	0	0	0	1	0	0	0	1	0	0	0	0	1	1	1	1
		LYPLA1	lysophospholipase	EC:3.1.1.5	K06128	0	0	0	1	0	0	0	0	0	0	0	0	0	0	0	0
H2 metabolism and electron transfer	NiFe Group 1a hydrogenase	hysA	hydrogenase large subunit	EC 1.12.99.6	K06281	0	0	0	1	0	0	0	0	0	0	0	0	0	0	0	0
		hysB	hydrogenase small subunit	EC 1.12.99.6	K06282	0	0	0	1	0	0	0	0	0	0	0	0	0	0	0	0
	NiFe Group 3a hydrogenase	frhB	coenzyme F420 hydrogenase subunit beta	EC 1.12.98.1	K00441	0	0	0	0	0	0	0	1	1	0	0	0	0	0	0	0
		frhG	coenzyme F420 hydrogenase subunit gamma	EC 1.12.98.1	K00443	0	0	0	0	0	0	0	0	0	0	0	0	0	0	0	0
	NiFe Group 3b hydrogenase	hyhL	Group 3b Ni,Fe-hydrogenase, large subunit			1	1	0	0	0	0	0	0	0	0	1	0	0	0	0	0
		hyhS	Group 3b Ni,Fe-hydrogenase, small subunit			1	1	0	0	0	0	0	0	0	0	1	0	0	0	0	0
		hyhB	Group 3b Ni,Fe-hydrogenase, gamma subunit			1	1	0	0	0	0	0	0	0	0	0	0	0	0	0	0
	NiFe Group 3c hydrogenase	mvhA, vhuA, vhcA	methyl-viologen-reducing hydrogenase large subunit	EC:1.12.99.- 1.8.98.5	K14126	1	1	1	0	0	1	0	0	0	0	1	0	0	0	0	0
		mvhD, vhuD, vhcD	methyl-viologen-reducing hydrogenase iron-sulfur subunit	EC:1.12.99.- 1.8.98.5 1.8.98.6	K14127	1	1	1	0	0	2	0	0	1	0	3	0	0	0	0	0
		mvhG, vhuG, vhcG	methyl-viologen-reducing hydrogenase small subunit	EC:1.12.99.- 1.8.98.5	K14128	1	1	1	0	0	1	0	0	0	0	1	0	0	0	0	0
		hdrA2	heterodisulfide reductase subunit A2	EC:1.8.7.3 1.8.98.4 1.8.98.5 1.8.98.6	K03388	1	1	1	0	0	4	1	0	1	0	2	0	0	0	0	0
		hdrB2	heterodisulfide reductase subunit B2	EC:1.8.7.3 1.8.98.4 1.8.98.5 1.8.98.6	K03389	1	1	1	0	0	3	1	0	1	0	2	0	0	0	0	0
		hdrC2	heterodisulfide reductase subunit C2	EC:1.8.7.3 1.8.98.4 1.8.98.5 1.8.98.6	K03390	1	1	1	0	0	3	1	0	1	0	3	0	0	0	0	0
	NiFe Group 3d hydrogenase	hoxH	[NiFe] NAD-reducing hydrogenase	EC:1.12.1.2	K00436	1	1	1	1	0	0	0	1	0	0	0	0	0	0	0	0
		hoxY	[NiFe] NAD-reducing hydrogenase	EC:1.12.1.2	K18007	1	1	1	1	0	0	0	1	0	0	0	0	0	0	0	0
		hoxU	bidirectional [NiFe] hydrogenase diaphorase subunit	EC:7.1.1.2	K05588	1	1	1	1	0	0	0	1	0	0	0	0	0	0	0	0
		hoxF	bidirectional [NiFe] hydrogenase diaphorase subunit	EC:7.1.1.2	K05587	1	1	1	1	0	0	0	0	1	0	0	0	0	0	0	0
		hoxE	bidirectional [NiFe] hydrogenase diaphorase subunit	EC:7.1.1.2	K05586	1	1	1	1	0	0	0	0	1	0	0	0	0	0	0	0
	NiFe Group 4e hydrogenase	echA	ech hydrogenase subunit A		K14086	0	0	0	0	0	0	0	0	0	1	0	0	0	0	0	0
		echB	ech hydrogenase subunit B		K14087	0	0	0	0	0	0	0	0	0	1	0	0	0	0	0	0
		echC	ech hydrogenase subunit C		K14088	0	0	0	0	0	0	0	0	0	1	0	0	0	0	0	0
		echD	ech hydrogenase subunit D		K14089	0	0	0	0	0	0	0	0	0	1	0	0	0	0	0	0
		echE	ech hydrogenase subunit E		K14090	0	0	0	0	0	0	0	0	0	1	0	0	0	0	0	0
		echF	ech hydrogenase subunit F		K14091	0	0	0	0	0	0	0	0	0	1	0	0	0	0	0	0
	FeFe Group A3 hydrogenase	hydA	[FeFe]-hydrogenase			0	0	0	0	0	0	0	0	0	0	0	1	0	0	0	0
	Rnf complex	rnfG	electron transport complex protein RnfG		K03612	0	0	0	0	0	0	0	0	0	0	1	1	0	0	0	0
		rnfE	electron transport complex protein RnfE		K03613	0	0	0	0	0	0	0	0	0	0	1	1	0	0	0	0
		rnfD	electron transport complex protein RnfD		K03614	0	0	0	0	0	0	0	0	0	0	1	1	0	0	0	0
		rnfC	electron transport complex protein RnfC		K03615	0	0	0	0	0	0	0	0	0	0	1	1	0	0	0	0
		rnfB	electron transport complex protein RnfB		K03616	0	0	0	0	0	0	0	0	0	0	1	1	0	0	0	0
		rnfA	electron transport complex protein RnfA		K03617	0	0	0	0	0	0	0	0	0	0	1	1	0	0	0	0
	FeFe Group C hydrogenase	hydS	[FeFe]-hydrogenase			0	0	0	0	0	0	0	0	0	1	0	0	0	0	0	0
	Electron transfer flavoprotein	fixB, etfA	electron transfer flavoprotein alpha subunit		K03522	1	1	1	0	1	2	1	1	1	1	1	1	1	1	0	0
		fixA, etfB	electron transfer flavoprotein beta subunit		K03521	1	1	1	0	1	2	1	1	1	0	1	1	1	1	0	0
	others	mtaA	[methyl-Co(III) methanol-specific corrinoid protein]:coenzyme M methyltransferase	EC:2.1.1.246	K14080	0	0	0	0	0	0	0	0	0	1	0	0	0	0	0	0
		mttB	trimethylamine---corrinoid protein Co-methyltransferase	EC:2.1.1.250	K14083	0	0	0	0	0	1	1	2	1	0	0	0	0	1	0	0
		mtaB	methanol---5-hydroxybenzimidazolylcobamide Co-methyltransferase	[EC:2.1.1.90]	K04480	0	0	0	0	0	0	0	0	0	0	0	0	1	1	1	1
Bacterial secretion and motility system	Twin arginine targeting (Tat)	tatA	sec-independent protein translocase protein TatA		K03116	1	1	1	1	0	2	1	1	1	0	1	1	1	1	3	2
		tatC	sec-independent protein translocase protein TatC		K03118	1	1	1	1	0	1	0	1	1	1	1	1	1	1	1	1
	Sec-SRP	secA	preprotein translocase subunit SecA	EC:7.4.2.8	K03070	1	1	1	1	1	2	1	1	0	0	1	1	1	1	1	1
		secD	preprotein translocase subunit SecD		K03072	0	0	0	0	0	0	0	0	0	0	0	0	0	0	0	0
		secE	preprotein translocase subunit SecE		K03073	1	1	1	1	0	1	1	0	0	0	0	1	1	0	1	1
		secF	preprotein translocase subunit SecF		K03074	0	0	0	0	0	0	0	0	0	1	0	0	0	0	0	0
		secG	preprotein translocase subunit SecG		K03075	1	1	1	1	1	1	0	1	0	0	1	1	1	0	1	1
		secY	preprotein translocase subunit SecY		K03076	1	1	1	1	1	1	1	1	0	1	1	1	1	1	1	1
		secDF	SecD/SecF fusion protein		K12257	1	1	1	1	1	1	1	1	1	1	1	1	1	1	1	1
		yajC	preprotein translocase subunit YajC		K03210	1	1	1	1	1	1	1	1	1	1	1	1	1	0	1	1
		yidC, spoIIIJ, OXA1, ccfA	YidC/Oxa1 family membrane protein insertase		K03217	1	1	1	1	1	1	1	1	1	1	1	1	1	1	1	1
		ftsY	fused signal recognition particle receptor		K03110	1	1	1	1	1	1	0	1	1	1	1	1	1	1	1	1
		SRP54, ffh	signal recognition particle subunit SRP54	EC:3.6.5.4	K03106	1	1	1	1	1	1	1	1	1	1	1	1	1	1	1	1
	General secretion pathway protein	gspA	general secretion pathway protein A		K02450	1	1	1	2	1	2	2	3	2	3	2	2	1	1	1	1
		gspC	general secretion pathway protein C		K02452	0	0	0	0	0	0	0	0	0	0	0	0	0	0	0	0
		gspD	general secretion pathway protein D		K02453	1	1	1	1	0	7	1	2	2	4	4	3	2	1	1	1
		gspE	general secretion pathway protein E		K02454	0	0	0	0	0	1	1	2	1	1	0	0	0	0	0	0
		gspF	general secretion pathway protein F		K02455	0	0	0	0	1	1	1	0	0	0	0	0	0	0	0	0
		gspG	general secretion pathway protein G		K02456	13	15	10	14	9	26	1	9	12	8	8	6	21	14	18	15
		gspH	general secretion pathway protein H		K02457	0	0	0	0	0	0	1	0	0	0	0	0	0	0	0	0
		gspI	general secretion pathway protein I		K02458	0	0	0	0	0	2	1	2	1	1	0	0	0	0	0	0
		gspJ	general secretion pathway protein J		K02459	0	0	0	0	0	1	0	1	1	1	1	1	0	0	0	0
		gspK	general secretion pathway protein K		K02460	1	1	1	1	1	1	0	1	0	0	1	0	1	1	1	1
	Flagellar assembly	fliA	RNA polymerase sigma factor for flagellar operon FliA		K02405	0	0	0	0	0	0	0	0	1	1	0	0	0	0	0	0
		fliC	flagellin		K02406	0	0	0	0	0	0	0	3	2	2	0	2	0	0	0	0
		fliD	flagellar hook-associated protein 2		K02407	0	0	0	0	0	0	0	1	1	1	0	1	0	0	0	0
		fliF	flagellar motor switch protein FliG		K02409	0	0	0	0	0	0	0	1	0	1	0	1	0	0	0	0
		fliG	flagellar motor switch protein FliG		K02410	0	0	0	0	0	0	0	1	0	1	0	1	0	0	0	0
		fliJ	flagellar FliJ protein		K02413	0	0	0	0	0	0	0	0	1	1	0	1	0	0	0	0
		fliM	flagellar motor switch protein FliM		K02416	0	0	0	0	0	0	0	1	0	1	0	0	0	0	0	0
		fliNY, fliN;	flagellar motor switch protein FliN/FliY		K02417	0	0	0	0	0	0	0	1	0	1	0	0	0	0	0	0
		fliOZ, fliO	flagellar protein FliO/FliZ		K02418	0	0	0	0	0	0	0	1	0	1	0	0	0	0	0	0
		fliP	flagellar biosynthetic protein FliP		K02419	0	0	0	0	0	0	0	1	0	1	0	0	0	0	0	0
		fliQ	flagellar biosynthetic protein FliQ		K02420	0	0	0	0	0	0	0	1	0	1	0	1	0	0	0	0
		fliR	flagellar biosynthetic protein FliR		K02421	0	0	0	0	0	0	0	1	0	1	0	1	0	0	0	0
		fliS	flagellar protein FliS		K02422	0	0	0	0	0	0	0	2	2	1	0	2	0	0	0	0
		flgA	flagella basal body P-ring formation protein FlgA		K02386	0	0	0	0	0	0	0	0	0	1	0	1	0	0	0	0
		flgD	flagellar basal-body rod modification protein FlgD		K02389	0	0	0	0	0	0	0	1	1	1	0	1	0	0	0	0
		flgE	flagellar hook protein FlgE		K02390	0	0	0	0	0	0	0	1	2	1	0	1	0	0	0	0
		flgG	flagellar basal-body rod protein FlgG		K02392	0	0	0	0	0	0	0	0	0	2	0	2	0	0	0	0
		flgH	flagellar L-ring protein precursor FlgH		K02393	0	0	0	0	0	0	0	0	0	1	0	1	0	0	0	0
		flgI	flagellar P-ring protein precursor FlgI		K02394	0	0	0	0	0	0	0	0	1	1	0	1	0	0	0	0
		flgK	flagellar hook-associated protein 1 FlgK		K02396	0	0	0	0	0	0	0	0	1	1	0	1	0	0	0	0
		flgL	flagellar hook-associated protein 3 FlgL		K02397	0	0	0	0	0	0	0	0	1	1	0	1	0	0	0	0
		flgM	negative regulator of flagellin synthesis FlgM		K02398	0	0	0	0	0	0	0	0	1	1	0	1	0	0	0	0
		flhA	flagellar biosynthesis protein FlhA		K02400	0	0	0	0	0	0	0	0	1	1	0	1	0	0	0	0
		flhB	flagellar biosynthetic protein FlhB		K02401	0	0	0	0	0	0	0	1	1	1	0	1	0	0	0	0
	Chemotaxis system	cheA	two-component system, chemotaxis family, sensor kinase CheA	EC:2.7.13.3	K03407	0	0	0	0	0	0	0	0	3	1	0	2	0	0	0	0
		cheW	purine-binding chemotaxis protein CheW		K03408	0	0	0	2	0	0	0	0	2	2	0	2	0	0	0	0
		cheX	chemotaxis protein CheX		K03409	0	0	0	0	0	0	0	0	0	1	0	2	0	0	0	0
		cheD	chemotaxis protein CheD	EC:3.5.1.44	K03411	0	0	0	0	0	0	0	0	1	1	0	2	0	0	0	0
		cheB	two-component system, chemotaxis family, protein-glutamate methylesterase/glutaminase	EC:3.1.1.61 3.5.1.44	K03412	0	0	0	0	0	0	0	0	1	1	0	1	0	0	0	0
		cheY	two-component system, chemotaxis family, chemotaxis protein CheY		K03413	0	1	0	1	0	1	0	1	6	5	0	1	0	0	0	0
		cheBR	two-component system, chemotaxis family, CheB/CheR fusion protein	EC:2.1.1.80 3.1.1.61	K13924	0	0	0	0	0	0	0	0	0	0	0	1	0	0	0	0
	Pilus system	pilA	type IV pilus assembly protein PilA		K02650	0	0	0	0	0	0	0	0	0	0	0	0	0	0	0	0
		flp, pilA	pilus assembly protein Flp/PilA		K02651	0	0	0	0	0	0	0	0	0	1	0	0	0	0	0	0
		pilB	type IV pilus assembly protein PilB		K02652	8	8	7	7	1	8	1	4	3	8	5	5	6	5	6	5
		pilC	type IV pilus assembly protein PilC		K02653	7	7	4	4	2	4	1	2	3	4	3	3	2	2	2	2
		pilD, pppA	leader peptidase (prepilin peptidase) / N-methyltransferase	EC:3.4.23.43 2.1.1.-	K02654	1	1	1	1	1	1	0	1	2	1	1	1	1	1	1	1
		pilE	type IV pilus assembly protein PilE		K02655	0	0	0	0	0	0	0	0	0	0	0	0	0	0	0	0
		pilG	twitching motility two-component system response regulator PilG		K02657	0	0	0	0	0	0	0	0	0	0	0	0	0	0	0	0
		pilH	twitching motility two-component system response regulator PilH		K02658	1	1	0	0	0	1	0	0	1	1	0	0	0	0	0	0
		pilM	type IV pilus assembly protein PilM		K02662	2	2	2	2	1	3	1	2	4	2	3	2	3	2	3	3
		pilN	type IV pilus assembly protein PilN		K02663	0	0	0	0	0	0	0	0	0	0	0	0	0	0	0	0
		pilO	type IV pilus assembly protein PilO		K02664	1	1	1	1	0	0	0	0	1	1	1	0	1	1	1	1
		pilP	type IV pilus assembly protein PilP		K02665	0	0	0	0	0	0	0	0	0	0	0	0	0	0	0	0
		pilQ	type IV pilus assembly protein PilQ		K02666	1	1	1	1	0	2	0	2	1	1	2	1	1	1	2	2
		pilR, pehR	two-component system, NtrC family, response regulator PilR	EC:2.7.13.3	K02667	0	0	0	0	0	0	0	0	0	0	0	0	0	0	0	0
		pilS, pehS	two-component system, NtrC family, sensor histidine kinase PilS		K02668	0	0	0	0	0	0	0	0	0	0	0	0	0	0	0	0
		pilT	twitching motility protein PilT		K02669	8	8	8	8	3	12	1	6	5	7	5	3	6	4	7	7
		pilU	twitching motility protein PilU		K02670	1	1	0	0	1	0	0	0	1	0	0	1	1	1	1	1
Transporters	Sulfate/thiosulfate transport	cysA	sulfate/thiosulfate transport system ATP-binding protein	EC:3.6.3.25	K02045	0	0	0	0	0	0	0	1	0	2	0	0	1	0	0	0
		cysU	sulfate/thiosulfate transport system permease protein		K02046	0	0	0	0	0	0	0	0	0	1	0	0	1	1	0	0
		cysW	sulfate/thiosulfate transport system permease protein		K02047	0	0	0	0	0	0	0	1	0	0	0	0	1	0	0	0
		TC.SULP	sulfate permease and related transporters		K03321	0	0	0	1	0	1	0	1	0	1	0	1	0	1	0	0
		yjbB	phosphate:Na+ symporter		K03324	1	1	1	1	0	0	0	0	0	0	1	0	0	0	0	0
	Molybdate transporter	modC	molybdate transport system ATP-binding protein	EC:7.3.2.5	K02017	0	0	0	0	0	0	0	1	0	1	0	0	0	0	0	0
		modB	molybdate transport system permease protein		K02018	0	0	0	0	0	0	0	1	1	0	0	0	0	0	0	0
		modE	molybdate transport system regulatory protein		K02019	0	0	0	1	0	0	0	0	0	0	0	0	0	0	0	0
		modA	molybdate transport system substrate-binding protein		K02020	0	0	0	0	0	0	0	1	2	1	0	0	0	0	0	0
	Molybdate/tungstate transporter	wtpA	molybdate/tungstate transport system substrate-binding protein		K15495	0	0	0	0	0	1	0	0	0	0	0	0	0	0	0	0
		wtpB	molybdate/tungstate transport system permease protein		K15496	0	0	0	0	0	1	0	0	0	0	0	0	0	0	0	0
		wtpC	molybdate/tungstate transport system ATP-binding protein	EC:3.6.3.- 3.6.3.55	K15497	0	0	0	0	0	0	0	0	1	0	0	0	0	0	0	0
	Zinc transporter	znuA	zinc transport system substrate-binding protein		K09815	2	2	2	2	2	0	0	1	1	2	2	1	1	1	1	1
		znuB	zinc transport system permease protein		K09816	2	2	1	2	0	0	0	1	1	1	1	1	1	1	1	1
		znuC	zinc transport system ATP-binding protein	EC:7.2.2.-	K09817	1	1	1	1	0	0	0	1	2	1	1	2	1	1	0	0
	Manganese/zinc/iron transporter	troA, mntA, znuA	manganese/zinc/iron transport system substrate-binding protein		K11707	1	1	1	1	0	0	0	1	0	0	1	0	1	0	1	1
		troC, mntC, znuB	manganese/zinc/iron transport system permease protein		K11708	1	1	1	1	0	0	0	1	0	0	1	0	1	0	1	1
		troD, mntD, znuB	manganese/zinc/iron transport system permease protein		K11709	1	1	1	1	0	0	0	1	0	0	1	0	1	1	1	1
		troB, mntB, znuC	manganese/zinc/iron transport system ATP- binding protein	EC:7.2.2.5	K11710	1	1	1	1	0	0	0	1	0	0	1	0	1	0	1	1
	Fe(II) transporter	feoA	ferrous iron transport protein A		K04758	0	0	0	0	1	0	0	1	0	0	0	1	1	2	1	1
		feoB	ferrous iron transport protein B		K04759	1	1	1	1	1	1	1	1	2	1	1	1	1	2	2	1
	Fe(III) transporter	afuA, fbpA	iron(III) transport system substrate-binding protein		K02012	0	0	0	1	0	0	0	2	2	0	1	1	0	0	0	0
		afuB, fbpB	iron(III) transport system permease protein		K02011	0	0	0	1	0	1	0	1	1	0	0	1	0	0	0	0
		afuC, fbpC	iron(III) transport system ATP-binding protein	EC:3.6.3.30	K02010	0	0	0	1	0	1	0	1	0	0	0	1	0	0	0	0
		ABC.FEV.A	iron complex transport system ATP-binding protein	EC:3.6.3.34	K02013	3	3	3	4	1	1	1	3	0	2	3	1	1	0	1	0
		ABC.FEV.P	iron complex transport system permease protein		K02015	1	1	1	2	0	1	0	1	0	2	1	1	1	0	1	1
		ABC.FEV.S	iron complex transport system substrate-binding protein		K02016	1	1	1	2	0	1	0	2	1	5	1	1	1	0	1	0
	Cobalt/nickel transporter	cbiO	cobalt/nickel transport system ATP-binding protein		K02006	1	1	0	0	0	1	0	1	0	1	0	1	0	0	0	0
		cbiM	cobalt/nickel transport system permease protein		K02007	1	1	0	0	0	1	0	1	1	1	0	1	0	0	0	0
		cbiQ	cobalt/nickel transport system permease protein		K02008	1	1	0	0	0	1	0	1	1	1	0	1	0	0	0	0
	Cu(I)/Ag(I) efflux	cusA, silA	Cu(I)/Ag(I) efflux system membrane protein CusA/SilA		K07787	1	1	0	0	0	1	0	1	2	1	0	1	2	1	1	1
		cusB, silB	membrane fusion protein, Cu(I)/Ag(I) efflux system		K07798	1	1	0	0	0	1	0	1	1	1	0	1	1	1	1	1
		copB	Cu2+-exporting ATPase	EC:3.6.3.4	K01533	0	0	0	0	0	0	0	0	0	0	0	0	0	0	0	0
	Arabinogalactan oligomer/maltooligosaccharide transport system	cycB, ganO	arabinogalactan oligomer / maltooligosaccharide transport system substrate-binding protein		K15770	1	1	1	0	0	0	0	0	0	0	0	0	0	0	0	0
		ganP	arabinogalactan oligomer / maltooligosaccharide transport system permease protein		K15771	1	1	1	0	0	0	0	0	0	0	0	0	0	0	0	0
		ganQ	arabinogalactan oligomer / maltooligosaccharide transport system permease protein		K15772	1	1	1	0	0	0	0	0	0	0	0	0	0	0	0	0
	Sugars transporter	msmX, msmK, malK, sugC, ggtA, msiK	multiple sugar transport system ATP-binding protein		K10112	1	1	1	1	0	1	0	1	0	1	1	0	1	0	0	0
		ABC.MS.P	multiple sugar transport system permease protein		K02025	6	6	6	9	3	2	0	4	2	0	8	0	5	3	4	3
		ABC.MS.P1	multiple sugar transport system permease protein		K02026	6	6	6	9	5	2	0	6	3	0	7	0	6	6	4	4
		ABC.MS.S	multiple sugar transport system substrate-binding protein		K02027	5	6	5	4	4	2	0	5	1	0	6	0	5	2	5	5
	Trehalose/maltose transporter	thuE	trehalose/maltose transport system substrate-binding protein		K10236	0	0	0	1	0	0	0	0	0	0	0	0	2	1	0	1
		thuF, sugA	trehalose/maltose transport system permease protein		K10237	0	0	0	1	0	0	0	0	0	0	0	0	1	0	0	1
		thuG, sugB	trehalose/maltose transport system permease protein		K10238	0	0	0	1	0	0	0	0	0	0	0	0	1	1	0	1
	Chitobiose transporter	chiE	putative chitobiose transport system substrate-binding protein		K17244	0	0	0	0	1	0	0	0	0	0	1	0	1	0	1	1
		chiF	putative chitobiose transport system permease protein		K17245	0	0	0	0	1	0	0	0	0	0	1	0	1	0	1	1
		chiG	putative chitobiose transport system permease protein		K17246	0	0	0	0	1	0	0	0	0	0	1	0	1	0	1	1
	Ribose transport	rbsB	ribose transport system substrate-binding protein		K10439	0	0	0	0	2	7	0	3	3	4	1	3	0	0	0	0
		rbsC	ribose transport system permease protein		K10440	0	0	0	0	1	6	0	3	0	3	1	3	0	0	0	0
		rbsA	ribose transport system ATP-binding protein	EC:7.5.2.7	K10441	0	0	0	0	1	3	0	3	1	3	1	2	0	0	0	0
	Oligopeptide transport	oppF	oligopeptide transport system ATP-binding protein		K10823	1	1	1	1	1	1	1	2	3	1	2	1	2	0	2	2
		oppB	oligopeptide transport system permease protein		K15581	0	0	0	0	0	2	0	0	2	1	0	0	0	0	0	0
		oppC	oligopeptide transport system permease protein		K15582	0	0	0	0	0	2	1	1	1	1	0	1	0	0	0	0
	Peptide/nickel transport	ddpD	peptide/nickel transport system ATP-binding protein		K02031	1	1	1	0	0	0	0	1	1	0	1	1	1	0	1	1
		ddpF	peptide/nickel transport system ATP-binding protein		K02032	0	0	0	0	0	0	0	0	0	0	0	0	0	0	0	0
		ABC.PE.P	peptide/nickel transport system permease protein		K02033	1	1	1	1	1	1	1	2	2	0	1	1	2	2	2	2
		ABC.PE.P1	peptide/nickel transport system permease protein		K02034	1	1	1	1	1	1	1	1	2	0	0	1	2	1	2	2
		ABC.PE.S	peptide/nickel transport system substrate-binding protein		K02035	2	2	2	1	1	1	0	1	2	0	0	1	2	1	2	2
	Amino acid transporter	livG	branched-chain amino acid transport system ATP-binding protein		K01995	1	1	1	0	0	0	0	0	0	0	1	0	0	1	0	0
		livF	branched-chain amino acid transport system ATP-binding protein		K01996	1	1	1	0	0	0	0	0	1	1	1	0	0	0	0	0
		livH	branched-chain amino acid transport system permease protein		K01997	1	1	1	0	0	0	0	0	0	0	1	0	0	0	0	0
		livM	branched-chain amino acid transport system permease protein		K01998	1	1	1	0	0	0	0	0	0	1	1	0	0	0	0	0
		livK	branched-chain amino acid transport system substrate-binding protein		K01999	1	1	1	0	0	0	0	0	0	0	1	1	0	0	0	0
		ABC.PA.P	polar amino acid transport system permease protein		K02029	0	0	2	0	0	0	0	0	0	0	0	0	2	2	2	2
		ABC.PA.S	polar amino acid transport system substrate-binding protein		K02030	0	0	2	0	0	0	0	0	0	0	0	1	1	0	1	1
	Phospholipid transporter	mlaC	glycerophospholipids transport system substrate-binding protein		K07323	0	0	0	0	0	1	0	0	1	1	0	1	0	0	0	0
		mlaD, linM	glycerophospholipids transport system substrate-binding protein		K02067	0	0	0	0	0	2	0	1	1	2	2	1	1	1	2	2
		mlaE, linK	glycerophospholipids transport system permease protein		K02066	0	0	0	0	0	2	1	2	4	3	2	2	2	1	2	2
		mlaF, linL, mkl	glycerophospholipids transport system ATP-binding protein		K02065	0	0	0	0	0	2	1	3	4	3	2	2	2	2	2	2
	Nucleoside transporter	nupB	general nucleoside transport system permease protein		K23535	1	1	1	0	0	0	0	0	0	0	0	0	0	0	0	0
		nupC	general nucleoside transport system permease protein		K23536	1	1	1	0	0	0	0	0	1	0	0	0	0	0	0	0
		nupA	general nucleoside transport system ATP-binding protein		K23537	1	1	1	0	0	0	0	0	2	0	0	0	0	0	0	0
	Lipoprotein transporter	lolC_E	lipoprotein-releasing system permease protein		K09808	1	1	1	2	0	1	1	1	0	1	1	0	1	1	1	1
		lolD	lipoprotein-releasing system ATP-binding protein		K09810	1	1	1	2	0	1	1	1	1	2	1	1	1	0	1	1
	Lipopolysaccharide transporter	lptB	lipopolysaccharide export system ATP-binding protein		K06861	1	1	1	1	1	1	0	1	1	1	1	0	1	0	1	1
		lptF	lipopolysaccharide export system permease protein		K07091	0	0	0	0	0	1	0	1	0	1	1	1	1	0	1	1
		lptG	lipopolysaccharide export system permease protein		K11720	1	1	2	1	1	1	1	1	1	1	1	1	1	1	1	1
		ABC-2.LPSE.P	lipopolysaccharide transport system permease protein		K09690	2	2	2	2	1	3	1	4	4	1	2	1	0	0	2	1
		ABC-2.LPSE.A	lipopolysaccharide transport system ATP-binding protein		K09691	3	3	2	3	2	4	1	6	6	2	3	3	3	3	3	4
	Multidrug efflux pump	mdlA, smdA	ATP-binding cassette, subfamily B, multidrug efflux pump		K18889	1	1	1	1	0	0	0	1	1	0	0	1	1	1	1	1
		msbA	ATP-binding cassette, subfamily B, bacterial MsbA		K11085	2	2	1	1	1	2	1	3	4	1	2	1	2	3	3	1
		acrA, mexA, adeI, smeD, mtrC, cmeA	membrane fusion protein, multidrug efflux system		K03585	1	1	0	1	0	2	1	1	1	1	0	1	1	1	1	1
		acrB, mexB, adeJ, smeE, mtrD, cmeB	multidrug efflux pump		K18138	0	0	0	0	0	0	0	1	0	1	0	0	1	1	1	1
		oprM, emhC, ttgC, cusC, adeK, smeF, mtrE, cmeC, gesC	outer membrane protein, multidrug efflux system		K18139	0	0	0	0	0	0	0	0	0	1	0	0	1	0	1	0
		czcD, zitB;	cobalt-zinc-cadmium efflux system protein		K16264	1	1	1	0	0	1	0	1	0	0	0	0	0	0	0	0
		cusA, silA	copper/silver efflux system protein		K07787	1	1	0	0	0	1	0	1	1	1	0	1	1	1	1	1
Stress response	Heat shock proteins	clpA	ATP-dependent Clp protease ATP-binding subunit ClpA		K03694	0	0	0	0	0	0	0	0	0	0	0	0	0	0	0	0
		clpB	ATP-dependent Clp protease ATP-binding subunit ClpB		K03695	1	1	1	1	1	1	0	1	1	0	1	1	1	1	1	1
		clpC	ATP-dependent Clp protease ATP-binding subunit ClpC		K03696	1	1	1	1	1	1	1	1	1	1	1	1	1	2	1	1
		clpX, CLPX	ATP-dependent Clp protease ATP-binding subunit ClpX		K03544	1	1	1	1	0	1	0	1	0	0	1	1	1	0	1	1
		clpP	ATP-dependent Clp protease, protease subunit	EC:3.4.21.92	K01358	1	1	1	0	1	2	0	2	1	1	2	1	3	1	4	3
		hslU	ATP-dependent HslUV protease ATP-binding subunit HslU		K03667	1	1	1	1	0	1	1	1	1	1	1	0	0	0	0	0
		HSP90A, htpG	molecular chaperone HtpG		K04079	0	0	0	0	1	0	0	1	2	0	0	0	1	0	0	0
		dnaJ	molecular chaperone DnaJ		K03686	2	2	2	1	1	2	1	1	1	1	2	1	1	1	1	1
		dnaK, HSPA9	molecular chaperone DnaK		K04043	4	4	4	4	1	4	1	3	5	2	4	5	5	6	2	4
		groEL, HSPD1	chaperonin GroEL		K04077	1	1	1	1	1	1	1	1	1	0	1	2	1	1	1	2
		groES, HSPE1	chaperonin GroES		K04078	1	1	1	1	1	1	1	3	1	0	1	2	1	0	1	1
		GRPE	molecular chaperone GrpE		K03687	2	2	2	3	0	2	0	1	2	3	3	4	3	2	3	3
		cbpA	curved DNA-binding protein		K05516	0	0	0	1	0	1	0	1	1	2	0	1	1	0	1	2
		hscB, HSCB, HSC20	molecular chaperone HscB		K04082	0	0	0	0	0	0	0	0	0	0	0	0	1	1	0	0
		HSP20	HSP20 family protein		K13993	5	5	5	1	0	4	1	3	3	1	2	3	3	3	2	4
	Heavy metal resistance	ARSC1, arsC	arsenate reductase	EC:1.20.4.1	K00537	0	0	0	0	0	0	0	1	0	0	0	0	1	1	1	1
		arsC	arsenate reductase	EC:1.20.4.1	K03741	1	1	1	1	0	1	0	0	1	1	0	0	1	1	0	0
		acr3	arsenite transporter, ACR3 family		K03325	1	1	1	1	0	2	0	0	0	0	0	0	1	0	1	1
		arsR1	ArsR family transcriptional regulator, arsenate/arsenite/antimonite-responsive transcriptional repressor		K03892	1	1	0	1	1	1	0	0	2	1	0	0	1	1	1	1
		TC.PIT	inorganic phosphate transporter, PiT family		K03306	1	1	1	1	1	1	0	0	0	1	1	0	0	0	0	0
	Osmolarity adaptation	betT, betS	choline/glycine/proline betaine transport protein		K02168	0	0	0	0	0	0	0	0	0	0	0	0	1	1	1	1
		trkH, trkG, ktrB	trk system potassium uptake protein		K03498	0	0	0	1	0	1	1	0	2	0	1	1	1	1	1	1
		trkA, ktrA	trk system potassium uptake protein		K03499	0	0	0	1	0	1	1	0	3	0	1	0	1	1	1	1
	Oxidative stress	ahpC	peroxiredoxin (alkyl hydroperoxide reductase subunit C)	EC:1.11.1.15	K03386	2	2	2	1	0	0	0	0	0	0	1	2	1	0	1	0
		trx	thioredoxin 1		K03671	1	1	1	2	1	2	1	1	3	1	1	0	1	1	1	1
		trxR/trxB	thioredoxin reductase (NADPH)	EC:1.8.1.9	K00384	1	1	1	2	0	1	0	2	2	1	1	1	3	1	2	2
		prxQ	peroxiredoxin Q/BCP	EC:1.11.1.15	K03564	1	1	1	2	0	1	0	1	1	0	2	0	4	3	3	3
		sod	superoxide dismutase, Fe-Mn family	EC:1.15.1.1	K04564	2	2	2	2	0	1	1	0	1	0	0	0	2	0	2	2
		dfx	superoxide reductase	EC:1.15.1.2	K05919	0	0	0	0	0	0	0	0	0	2	1	1	0	0	0	0
*key genes in each pathway were marked in red

## Sheet: f.)Glycoside hydrolases 
Data Set S1f Number of genes encoding glycoside hydrolases (GHs) in the Sumerlaeota MAGs.
GH Name	Substrates	QZM1.53	BY40	QZM1.54	HGW-BRC1-1	AS06rmzACSIP_6	DG2.163	SM23_51	ADurb.BinA292	ADurb.BinA364	UBA8349	ADurb.Bin183	XCDL20.169	CSSed165cm_452	Bacterium CSSed10_400R1	CSSed165cm_369	Bacterium CSSed162cmB_61
GH18	Chitin	2	2	1	1	1	0	0	0	0	0	2	0	1	0	1	1
GH20	Chitin	1	1	1	1	5	1	1	1	0	0	3	0	2	1	3	1
GH84	Chitin	1	1	1	0	0	0	0	0	0	0	0	0	0	0	0	0
GH3	Chitin	2	2	2	1	2	0	0	0	1	1	3	0	3	3	3	3
GH1	Cellulose	0	0	0	0	0	0	0	0	0	0	1	0	1	0	0	0
GH9	Cellulose	0	0	0	0	0	0	0	0	0	0	0	1	0	0	0	0
GH5	Cellulose-Hemicellulose	0	0	0	0	0	2	0	0	2	1	1	3	0	1	0	0
GH2	Hemicellulose	0	0	0	1	2	3	1	5	8	4	2	5	0	0	0	0
GH10	Hemicellulose	0	0	0	0	0	1	0	0	0	4	0	3	0	0	0	0
GH16	Hemicellulose	0	0	0	0	0	1	0	0	0	1	0	0	0	0	0	0
GH29	Hemicellulose	0	0	0	0	0	1	0	0	5	4	0	1	0	0	0	0
GH30	Hemicellulose	0	0	0	0	0	1	0	0	0	2	0	0	0	0	0	0
GH39	Hemicellulose	0	0	0	0	0	1	0	0	0	1	2	0	0	0	0	0
GH42	Hemicellulose	0	0	0	0	0	1	0	0	0	1	0	0	1	1	1	1
GH43	Hemicellulose	0	0	0	0	0	1	0	0	0	14	0	4	0	0	0	0
GH51	Hemicellulose	0	0	0	0	0	1	1	0	1	2	0	3	1	1	0	0
GH78	Hemicellulose	0	0	0	0	0	0	0	0	0	1	0	4	0	0	0	0
GH95	Hemicellulose	0	0	0	0	0	1	1	0	2	1	0	4	0	0	0	0
GH120	Hemicellulose	0	0	0	0	0	1	0	0	0	0	0	1	0	0	0	0
GH13	Amylose	3	3	3	1	0	0	0	3	1	0	0	1	4	4	5	6
GH15	Amylose	0	0	0	0	0	0	0	0	0	0	0	0	0	1	1	1
GH57	Amylose	3	3	3	1	2	4	3	0	2	1	2	2	2	2	2	2
GH77	Amylose	1	1	1	0	0	0	0	1	0	0	1	1	1	1	0	2
GH97	Amylose	0	0	0	1	0	1	0	0	0	1	0	2	0	0	0	0
GH130	Mannose	0	0	0	0	0	0	1	1	0	1	0	0	0	0	0	0
GH38	Mannose	1	1	1	0	2	1	0	1	2	0	4	0	4	5	2	2
GH92	N/A	0	0	0	0	0	0	0	1	0	0	0	0	0	0	0	0
GH129	N/A	0	0	0	0	0	0	1	0	0	0	0	0	0	0	0	0
GH115	N/A	0	0	0	0	0	0	0	0	0	1	0	0	0	0	0	0
GH4	Other	1	1	0	1	2	0	0	0	6	0	1	0	1	1	1	1
GH23	Other	0	0	0	0	0	0	0	0	0	1	0	0	0	0	0	0
GH24	Other	0	0	0	0	0	0	0	0	0	1	0	0	0	0	0	0
GH27	Other	0	0	0	0	0	0	0	0	0	2	0	1	0	0	0	0
GH50	Other	0	0	0	0	0	2	0	0	0	0	0	1	0	0	0	0
GH86	Other	0	0	0	0	0	0	0	0	1	0	0	0	0	0	0	0
GH94	Other	1	1	1	1	1	0	0	0	0	0	1	1	2	1	1	0
GH106	Other	0	0	0	0	0	1	0	0	0	0	0	3	0	0	0	0
GH109	Other	0	0	0	0	0	0	0	0	0	0	0	1	0	0	0	0
GH116	Other	1	1	0	1	0	2	1	1	1	0	0	0	0	0	0	0
GH123	Other	0	0	0	1	0	1	1	0	0	0	0	0	0	0	0	0
GH127	Other	0	0	0	0	0	3	2	0	2	1	0	3	0	0	0	0
GH133	Other	0	0	0	0	0	0	0	0	0	0	1	0	0	0	0	0
GH136	Other	0	0	0	0	0	0	0	0	1	0	0	0	0	0	0	0
GH137	Other	0	0	0	0	0	0	0	0	0	0	0	1	0	0	0	0
GH138	Other	0	0	0	0	0	0	1	0	0	0	0	0	0	0	0	0
GH139	Other	0	0	0	0	0	0	1	0	0	0	0	1	0	0	0	0
GH140	Other	0	0	0	0	0	2	1	0	1	0	0	1	0	0	0	0
GH141	Other	0	0	0	0	0	1	1	0	0	0	0	1	0	0	0	0
GH142	Other	0	0	0	0	0	0	1	0	0	0	0	0	0	0	0	0
GH145	Other	0	0	0	0	0	0	0	0	0	0	0	1	0	0	0	0
GH146	Other	0	0	0	0	0	0	0	0	0	1	0	1	0	0	0	0
GH148	Other	1	1	1	1	0	3	0	0	2	0	1	3	0	0	0	0
GH154	Other	0	0	0	0	0	0	0	0	0	1	0	0	0	0	0	0
GH31	Other	1	1	1	0	2	1	0	0	0	2	1	1	1	1	1	1
GH32	Other	0	0	0	1	0	1	1	0	0	0	0	0	0	0	0	0
GH33	Other	0	0	0	0	0	4	4	0	1	0	0	2	0	0	0	0
GH35	Other	0	0	0	1	0	0	0	0	0	1	0	0	0	0	0	0
GH53	Other	0	0	0	0	0	0	0	0	0	0	0	1	0	0	0	0
GH65	Other	0	0	0	0	0	0	1	0	0	1	0	0	0	0	0	0
GH88	Other	0	0	0	0	0	0	0	0	0	0	0	1	0	0	0	0

## Sheet: g.)Predicted gene families
Data Set S1g List of predicted number of gene families gained, lost, expanded, and contracted for the ancestral nodes and extant genomes.
Node	Gene families#	Gain	Loss	Expansion	Contraction
BRC1 bacterium ADurb.BinA292	2881	1634	1680	48	82
BRC1 bacterium ADurb.Bin183	2480	908	1380	20	116
Bacterium CSSed165cm_452	2639	301	234	72	16
Bacterium CSSed165cm_369	2857	156	115	69	10
Bacterium CSSed162cmB_61	2749	168	235	101	20
XCDL20.169	2766	1547	1941	4	208
DG2.163	3348	1739	1551	28	205
Bacterium HGW-BRC1-1	2769	778	299	48	25
QZM1.54	2353	297	79	9	4
Ca. Sumerlaea chitinovorans BY40	2437	86	11	7	0
QZM1.53	2436	92	16	4	4
4	2927	1121	492	7	118
5	2926	4	5	0	1
6	2952	26	0	0	0
7	3160	253	45	317	5
8	3160	0	0	0	0
9	2572	1085	1673	9	230
10	2816	335	91	37	9
11	2290	405	1041	3	118
12	2135	169	324	9	32
13	2362	257	30	5	6

## Sheet: h.)Gain and loss events
Data Set S1h The inferred gene gain and loss events at key nodes
Gene familyb	No. of genes	COG / NOG / KOGc	COG category	Putative function	Gain or Lossd	Posterior Probability
Node 4 (Present: 51 absent protein families)
cluster1	71	COG2204	T	two component, sigma54 specific, Fis family transcriptional regulator	Present	1
cluster2	53	COG2804	NU	type II secretion system protein E	Present	1
cluster3	47	COG0399	M	putative aminotransferase	Present	1
cluster4	47	COG1136	V	ABC transporter related; Part of the ABC transporter complex lolCDE involved in the transloc [...]	Present	1
cluster5	42	COG2165	NU	general secretion pathway protein G	Present	1
cluster6	40	COG2805	NU	twitching motility protein	Present	1
cluster7	37	COG0443	O	heat shock protein 70	Present	1
cluster8	35	COG2165	NU	general secretion pathway protein G	Present	1
cluster9	33	COG3876	S	hypothetical protein	Present	1
cluster10	33	COG2204	T	two component, sigma54 specific, Fis family transcriptional regulator	Present	1
cluster11	33	COG1131	V	ABC transporter related	Present	1
cluster12	32	COG1459	NU	type 4 fimbrial assembly protein PilC	Present	1
cluster13	31	NOG76940	U	general secretion pathway protein G, putative	Present	1
cluster14	31	COG1894	C	NADP-reducing hydrogenase, subunit C	Present	1
cluster15	31	COG0673	R	putative oxidoreductase	Present	1
cluster16	30	COG1132	V	ABC transporter, ATPase subunit	Present	1
cluster17	28	COG4992	E	ornithine aminotransferase	Present	1
cluster18	28	COG2165	NU	general secretion pathway protein G	Present	1
cluster19	28	COG1028	IQR	3-oxoacyl-(acyl-carrier-protein) reductase	Present	1
cluster20	26	COG3839	G	ABC transporter related	Present	1
cluster21	26	COG2165	NU	general secretion pathway protein G	Present	1
cluster22	25	COG0304	IQ	3-oxoacyl-[acyl-carrier protein] synthase	Present	1
cluster23	25	COG0841	V	AcrB/AcrD/AcrF family protein	Present	1
cluster24	25	COG0542	O	ClpA/B family protein	Present	1
cluster25	24	COG0480	J	translation elongation and release factors (GTPase); This protein promotes the GTP-dependent [...]	Present	1
cluster26	24	COG0436	E	aspartate aminotransferase	Present	1
cluster27	23	COG0484	O	chaperone protein; Participates actively in the response to hyperosmotic and heat shock by p [...]	Present	1
cluster28	23	COG1131	V	ABC transporter related	Present	1
cluster29	23	COG2165	NU	general secretion pathway protein G	Present	1
cluster30	23	COG0466	O	ATP-dependent protease La	Present	1
cluster31	22	COG0395	G	sugar ABC transporter permease; Part of a binding-protein-dependent transport system. Probab [...]	Present	1
cluster32	22	COG0473	CE	3-isopropylmalate dehydrogenase	Present	1
cluster33	22	COG0005	F	purine nucleoside phosphorylase	Present	1
cluster34	22	COG2165	NU	general secretion pathway protein G	Present	1
cluster35	21	COG0451	MG	putative dihydroflavonol 4-reductase	Present	1
cluster36	21	COG1104	E	cysteine desulfurase	Present	1
cluster37	20	COG0463	M	glycosyl transferase, group 2 family protein	Present	1
cluster38	20	COG0178	L	excinuclease ABC, A subunit; The UvrABC repair system catalyzes the recognition and processi [...]	Present	1
cluster39	20	COG1127	Q	ABC transporter ATP-binding protein	Present	1
cluster40	20	COG1134	GM	ABC transporter related	Present	1
cluster41	20	COG0242	J	peptide deformylase; Removes the formyl group from the N-terminal Met of newly synthesized p [...]	Present	1
cluster42	19	NOG76940	U	general secretion pathway protein G, putative	Present	1
cluster43	19	COG1121	P	ABC-type transport system, ATP binding component	Present	1
cluster44	19	COG1120	PH	ABC transporter related	Present	1
cluster45	19	COG0714	R	ATPase	Present	1
cluster46	19	COG2027	M	D-alanyl-D-alanine carboxypeptidase/D-alanyl-D-alanine-endopeptidase	Present	1
cluster47	19	NOG70532	S	hypothetical protein	Present	1
cluster48	19	COG0772	D	stage V sporulation protein E	Present	1
cluster49	19	COG0488	R	ABC-type transport system, ATPase component	Present	1
cluster50	19	COG0438	M	glycosyltransferase	Present	1
cluster51	19	COG0745	TK	putative response regulator (CheY-like)	Present	1
cluster52	19	NOG256638	S	type IV pilus biogenesis protein	Present	1
cluster53	18	COG1541	H	coenzyme F390 synthetase-like protein	Present	1
cluster54	18	COG1905	C	NADH dehydrogenase (ubiquinone) 24 kDa subunit	Present	1
cluster55	18	COG1032	C	putative Fe-S oxidoreductase family protein	Present	1
cluster56	18	COG0626	E	cystathionine gamma-synthase	Present	1
cluster57	18	COG0448	G	glucose-1-phosphate adenylyltransferase	Present	1
cluster58	17	COG1704	S	LemA family protein	Present	1
cluster59	17	COG3706	T	diguanylate cyclase	Present	1
cluster60	17	COG0621	J	MiaB-like tRNA modifying enzyme YliG; Catalyzes the methylthiolation of an aspartic acid res [...]	Present	1
cluster61	17	COG0769	M	UDP-N-acetylmuramoylalanyl-D-glutamate--2, 6-diaminopimelate ligase	Present	1
cluster62	17	COG3706	T	diguanylate cyclase	Present	1
cluster63	17	COG1085	C	galactose-1-phosphate uridylyltransferase	Present	1
cluster64	17	COG2885	M	OmpA/MotB	Present	1
cluster65	17	COG2148	M	Undecaprenyl-phosphate galactose phosphotransferase	Present	1
cluster66	17	COG0601	EP	binding-protein-dependent transport systems inner membrane component; Part of a binding-prot [...]	Present	1
cluster67	17	COG1262	S	hypothetical protein	Present	1
cluster68	17	COG0605	P	superoxide dismutase; Destroys radicals which are normally produced within the cells and whi [...]	Present	1
cluster69	16	COG0078	E	ornithine carbamoyltransferase	Present	1
cluster70	16	COG0587	L	DNA polymerase III, alpha subunit	Present	1
cluster71	16	COG0065	E	3-isopropylmalate dehydratase	Present	1
cluster72	16	COG0698	G	ribose 5-phosphate isomerase B	Present	1
cluster73	16	COG2805	NU	twitching motility protein	Present	1
cluster74	16	COG1249	C	dihydrolipoamide dehydrogenase	Present	1
cluster75	16	COG0210	L	UvrD/REP helicase	Present	1
cluster76	16	NOG226354	S	glycoside hydrolase family protein	Present	1
cluster77	16	COG0740	OU	ATP-dependent Clp protease, proteolytic subunit ClpP; Cleaves peptides in various proteins i [...]	Present	1
cluster78	16	COG0463	M	glycosyl transferase, group 2 family protein	Present	1
cluster79	16	COG0280	C	phosphate acetyltransferase	Present	1
cluster80	16	COG2217	P	copper-translocating P-type ATPase	Present	1
cluster81	16	COG0381	M	UDP-N-acetylglucosamine 2-epimerase	Present	1
cluster82	16	COG1052	CHR	D-isomer specific 2-hydroxyacid dehydrogenases family protein	Present	1
cluster83	16	COG1009	CP	proton-translocating NADH-quinone oxidoreductase, chain L	Present	1
cluster84	16	COG1008	C	proton-translocating NADH-quinone oxidoreductase, chain M	Present	1
cluster85	16	COG1060	HR	thiamine biosynthesis protein ThiH	Present	1
cluster86	15	COG0527	E	aspartate kinase III	Present	1
cluster87	15	COG2204	T	two component, sigma54 specific, Fis family transcriptional regulator	Present	1
cluster88	15	COG0282	C	acetate kinase	Present	1
cluster89	15	COG0714	R	ATPase	Present	1
cluster90	15	COG0031	E	cysteine synthase	Present	1
cluster91	15	COG1619	V	peptidase U61 LD-carboxypeptidase A	Present	1
cluster92	15	COG4591	M	LolC/E family lipoprotein releasing system, transmembrane protein	Present	1
cluster93	15	COG4804	S	protein of unknown function DUF1016	Present	1
cluster94	15	COG0383	G	glycoside hydrolase family 38	Present	1
cluster95	15	COG0451	MG	putative dihydroflavonol 4-reductase	Present	1
cluster96	15	COG0501	O	M48 family peptidase putative Zn-dependent protease with chaperone function	Present	1
cluster97	15	COG3653	Q	D-aminoacylase domain-containing protein	Present	1
cluster98	15	COG0156	H	8-amino-7-oxononanoate synthase	Present	1
cluster99	15	COG1278	K	cold-shock protein CspC	Present	1
cluster100	15	COG0347	E	nitrogen regulatory protein P-II	Present	1
cluster101	15	COG0377	C	NADH-quinone oxidoreductase, B subunit	Present	1
cluster102	15	COG0649	C	NADH dehydrogenase (quinone); NDH-1 shuttles electrons from NADH, via FMN and iron- sulfur ( [...]	Present	1
cluster103	15	COG2202	T	two-component hybrid sensor and regulator	Present	1
cluster104	14	COG1131	V	ABC transporter related	Present	1
cluster105	14	COG1012	C	1-pyrroline-5-carboxylate dehydrogenase	Present	1
cluster106	14	COG4577	QC	microcompartments protein	Present	1
cluster107	14	COG1004	M	UDP-glucose 6-dehydrogenase	Present	1
cluster108	14	COG0787	M	Alanine racemase	Present	1
cluster109	14	COG0265	O	DO serine protease	Present	1
cluster110	14	COG1158	K	transcription termination factor Rho	Present	1
cluster111	14	COG1137	R	ABC transporter ATP-binding protein	Present	1
cluster112	14	COG0642	T	multi-sensor signal transduction histidine kinase	Present	1
cluster113	14	COG0249	L	DNA mismatch repair protein MutS; This protein is involved in the repair of mismatches in DN [...]	Present	1
cluster114	14	COG1032	C	putative Fe-S oxidoreductase family protein	Present	1
cluster115	14	COG0609	P	transport system permease protein	Present	1
cluster116	14	COG2805	NU	twitching motility protein	Present	1
cluster117	14	COG0028	EH	acetolactate synthase, large subunit, biosynthetic type	Present	1
cluster118	14	COG0745	TK	putative response regulator (CheY-like)	Present	1
cluster119	14	COG4198	S	hypothetical protein	Present	1
cluster120	14	COG0564	J	putative pseudouridylate synthase	Present	1
cluster121	14	COG0463	M	glycosyl transferase, group 2 family protein	Present	1
cluster122	14	COG4608	E	oligopeptide ABC transporter ATP-binding protein	Present	1
cluster123	14	COG1609	K	LacI family transcription regulator	Present	1
cluster124	14	COG4974	L	site-specific DNA tyrosine recombinase, XerD	Present	1
cluster125	14	COG2165	NU	general secretion pathway protein G	Present	1
cluster126	14	COG0177	L	DNA-(apurinic or apyrimidinic site) lyase	Present	1
cluster127	14	COG2805	NU	twitching motility protein	Present	1
cluster128	13	COG0848	U	biopolymer transport protein ExbD/TolR	Present	1
cluster129	13	COG0126	G	Phosphoglycerate kinase	Present	1
cluster130	13	COG1216	R	glycosyl transferase family protein	Present	1
cluster131	13	COG1216	R	glycosyl transferase family protein	Present	1
cluster132	13	COG4624	R	iron only hydrogenase large subunit	Present	1
cluster133	13	COG0441	J	threonyl-tRNA synthetase	Present	1
cluster134	13	COG0236	IQ	Acyl carrier protein	Present	1
cluster135	13	COG0013	J	alanyl-tRNA synthetase	Present	1
cluster136	13	COG0773	M	UDP-N-acetylmuramate--L-alanine ligase	Present	1
cluster137	13	COG0472	M	glycosyl transferase	Present	1
cluster138	13	COG0584	C	glycerophosphoryl diester phosphodiesterase	Present	1
cluster139	13	COG2165	NU	general secretion pathway protein G	Present	1
cluster140	13	COG0591	ER	Na+/solute symporter	Present	1
cluster141	13	COG2255	L	Holliday junction DNA helicase RuvB; The ruvA-ruvB complex in the presence of ATP renatures [...]	Present	1
cluster142	13	COG0274	F	deoxyribose-phosphate aldolase	Present	1
cluster143	13	COG0463	M	glycosyl transferase, group 2 family protein	Present	1
cluster144	13	COG0574	G	putative pyruvate phosphate dikinase	Present	1
cluster145	13	COG1327	K	transcriptional regulator NrdR; Negatively regulates transcription of bacterial ribonucleoti [...]	Present	1
cluster146	13	COG0463	M	glycosyl transferase, group 2 family protein	Present	1
cluster147	13	COG1013	C	2-oxoacid ferredoxin oxidoreductase subunit beta	Present	1
cluster148	13	COG2518	O	protein-L-isoaspartate O-methyltransferase; Catalyzes the methyl esterification of L-isoaspa [...]	Present	1
cluster149	13	COG0539	J	30S ribosomal protein S1	Present	1
cluster150	13	COG1180	O	anaerobic ribonucleoside-triphosphate reductase activating protein	Present	1
cluster151	13	COG0463	M	glycosyl transferase, group 2 family protein	Present	1
cluster152	13	COG0438	M	glycosyltransferase	Present	1
cluster153	13	COG1837	R	hypothetical protein	Present	1
cluster154	13	COG0444	EP	oligopeptide ABC transporter ATP-binding protein	Present	1
cluster155	13	COG0190	H	5,10-methylene-tetrahydrofolate dehydrogenase; Catalyzes the oxidation of 5,10- methylenetet [...]	Present	1
cluster156	13	COG1508	K	RNA polymerase, sigma 54 subunit, RpoN	Present	1
cluster157	13	COG1181	M	D-alanine--D-alanine ligase; Cell wall formation (By similarity)	Present	1
cluster158	13	NOG288348	/	hypothetical protein	Present	1
cluster159	13	COG1225	O	hypothetical protein	Present	1
cluster160	13	COG1721	R	hypothetical protein	Present	1
cluster161	13	COG0766	M	UDP-N-acetylglucosamine 1-carboxyvinyltransferase	Present	1
cluster162	13	COG1649	S	hypothetical protein	Present	1
cluster163	13	COG0575	I	phosphatidate cytidylyltransferase	Present	1
cluster164	13	COG0526	OC	cytochrome c biogenesis protein	Present	1
cluster165	13	COG0525	J	valyl-tRNA synthetase; Catalyzes the attachment of valine to tRNA(Val). As ValRS can inadver [...]	Present	1
cluster166	13	COG0180	J	tryptophanyl-tRNA synthetase	Present	1
cluster167	13	COG0458	EF	carbamoyl-phosphate synthase, large subunit	Present	1
cluster168	13	COG1959	K	transcriptional regulator, BadM/Rrf2 family	Present	1
cluster169	13	COG0008	J	glutaminyl-tRNA synthetase	Present	1
cluster170	13	COG0481	M	GTP-binding protein LepA	Present	1
cluster171	12	COG0799	S	iojap-like protein	Present	1
cluster172	12	COG0424	D	Maf-like protein; Involved in septum formation (By similarity)	Present	1
cluster173	12	COG1674	D	cell divisionFtsK/SpoIIIE	Present	1
cluster174	12	COG0811	U	MotA/TolQ/ExbB proton channel	Present	1
cluster175	12	COG1475	K	stage 0 sporulation protein J	Present	1
cluster176	12	COG3956	R	nucleoside triphosphate pyrophosphohydrolase	Present	1
cluster177	12	COG1091	M	dTDP-4-dehydrorhamnose reductase	Present	1
cluster178	12	COG1521	K	pantothenate kinase; Catalyzes the phosphorylation of pantothenate (Pan), the first step in [...]	Present	1
cluster179	12	COG1208	MJ	hemolysin erythrocyte lysis protein 2	Present	1
cluster180	12	COG1493	T	HPr kinase/phosphorylase	Present	1
cluster181	12	COG0342	U	protein-export membrane protein SecD	Present	1
cluster182	12	COG1087	M	UDP-glucose 4-epimerase	Present	1
cluster183	12	COG1175	G	binding-protein-dependent transport systems inner membrane component; Part of a binding-prot [...]	Present	1
cluster184	12	COG0395	G	sugar ABC transporter permease; Part of a binding-protein-dependent transport system. Probab [...]	Present	1
cluster185	12	COG0261	J	ribosomal protein L21; This protein binds to 23S rRNA in the presence of protein L20 (By sim [...]	Present	1
cluster186	12	COG0211	J	50S ribosomal protein L27	Present	1
cluster187	12	COG0119	E	homocitrate synthase	Present	1
cluster188	12	COG0536	R	GTP-binding protein Obg/CgtA; An essential GTPase which binds GTP, GDP and possibly (p)ppGpp [...]	Present	1
cluster189	12	COG0084	L	hydrolase, TatD family	Present	1
cluster190	12	COG0571	K	ribonuclease III	Present	1
cluster191	12	COG0307	H	riboflavin synthase subunit alpha	Present	1
cluster192	12	COG0807	H	3,4-dihydroxy-2-butanone 4-phosphate synthase/GTP cyclohydrolase II; Catalyzes the conversio [...]	Present	1
cluster193	12	COG0060	J	isoleucyl-tRNA synthetase	Present	1
cluster194	12	COG0325	R	hypothetical protein	Present	1
cluster195	12	COG0334	E	glutamate dehydrogenase	Present	1
cluster196	12	COG0324	J	tRNA delta(2)-isopentenylpyrophosphate transferase; Catalyzes the transfer of a dimethylally [...]	Present	1
cluster197	12	COG0367	E	hypothetical protein	Present	1
cluster198	12	COG0621	J	MiaB-like tRNA modifying enzyme YliG; Catalyzes the methylthiolation of an aspartic acid res [...]	Present	1
cluster199	12	COG0770	M	UDP-N-acetylmuramoylalanyl-D-glutamyl-2,6-diaminopimelate--D-alanyl- D-alanine ligase; Invol [...]	Present	1
cluster200	12	COG0275	M	S-adenosyl-methyltransferase MraW; Exhibits S-adenosyl-L-methionine-dependent methyltransfer [...]	Present	1
cluster201	12	COG0231	J	translation elongation factor P; Involved in peptide bond synthesis. Stimulates efficient tr [...]	Present	1
cluster202	12	COG0082	E	chorismate synthase	Present	1
cluster203	12	COG0317	TK	(p)ppGpp 3-pyrophosphohydrolase; In eubacteria ppGpp (guanosine 3'-diphosphate 5-' diphospha [...]	Present	1
cluster204	12	COG0492	O	thioredoxin reductase	Present	1
cluster205	12	NOG76940	U	general secretion pathway protein G, putative	Present	1
cluster206	12	COG0254	J	RpmE; Binds the 23S rRNA (By similarity)	Present	1
cluster207	12	COG0215	J	cysteinyl-tRNA synthetase	Present	1
cluster208	12	COG0157	H	nicotinate-nucleotide pyrophosphorylase	Present	1
cluster209	12	COG1692	S	metallophosphoesterase	Present	1
cluster210	12	COG0590	FJ	cytosine/adenosine deaminase	Present	1
cluster211	12	COG0029	H	L-aspartate oxidase	Present	1
cluster212	12	COG0463	M	glycosyl transferase, group 2 family protein	Present	1
cluster213	12	COG0133	E	tryptophan synthase subunit beta; The beta subunit is responsible for the synthesis of L- tr [...]	Present	1
cluster214	12	COG0182	J	translation initiation factor, aIF-2BI family	Present	1
cluster215	12	COG0102	J	50S ribosomal protein L13; This protein is one of the early assembly proteins of the 50S rib [...]	Present	1
cluster216	12	COG0103	J	SSU ribosomal protein S9P	Present	1
cluster217	12	COG1595	K	RNA polymerase sigma factor RpoE	Present	1
cluster218	12	COG0012	J	GTP-binding protein YchF	Present	1
cluster219	12	COG0422	H	thiamine biosynthesis protein ThiC	Present	1
cluster220	12	COG0359	J	ribosomal protein L9; Binds to the 23S rRNA (By similarity)	Present	1
cluster221	12	COG0305	L	primary replicative DNA helicase	Present	1
cluster222	12	COG0669	H	phosphopantetheine adenylyltransferase; Reversibly transfers an adenylyl group from ATP to 4 [...]	Present	1
cluster223	12	COG0413	H	3-methyl-2-oxobutanoate hydroxymethyltransferase; Catalyzes the reversible reaction in which [...]	Present	1
cluster224	12	COG0191	G	fructose-bisphosphate aldolase; Catalyzes the aldol condensation of dihydroxyacetone phospha [...]	Present	1
cluster225	12	COG0128	E	3-phosphoshikimate 1-carboxyvinyltransferase	Present	1
cluster226	12	COG1131	V	ABC transporter related	Present	1
cluster227	12	COG0465	O	ATP-dependent zinc protease/cell division protein	Present	1
cluster228	12	COG0551	L	DNA topoisomerase I; The reaction catalyzed by topoisomerases leads to the conversion of one [...]	Present	1
cluster229	12	COG1032	C	putative Fe-S oxidoreductase family protein	Present	1
cluster230	12	COG0820	R	hypothetical protein; Specifically methylates position 2 of adenine 2503 in 23S rRNA (By sim [...]	Present	1
cluster231	12	COG0223	J	methionyl-tRNA formyltransferase; Modifies the free amino group of the aminoacyl moiety of m [...]	Present	1
cluster232	12	COG0174	E	glutamine synthetase, type I	Present	1
cluster233	12	COG0057	G	glyceraldehyde 3-phosphate dehydrogenase 1	Present	1
cluster234	12	COG0149	G	triosephosphate isomerase	Present	1
cluster235	12	COG0718	S	hypothetical protein	Present	1
cluster236	12	COG2812	L	DNA polymerase III gamma and tau subunits	Present	1
cluster237	12	COG0112	E	Glycine hydroxymethyltransferase; Interconversion of serine and glycine (By similarity)	Present	1
cluster238	12	COG0192	H	S-adenosylmethionine synthetase; Catalyzes the formation of S-adenosylmethionine from methio [...]	Present	1
cluster239	12	COG1159	R	GTP-binding protein Era; Binds both GDP and GTP, has an intrinsic GTPase activity and is ess [...]	Present	1
cluster240	12	COG0319	R	putative metalloprotease; May have metalloprotease activity (Potential)	Present	1
cluster241	12	COG1940	KG	glucokinase	Present	1
cluster242	12	COG0491	R	metallo-beta-lactamase family protein	Present	1
cluster243	12	COG1173	EP	binding-protein-dependent transport systems inner membrane component; Part of a binding-prot [...]	Present	1
cluster244	12	COG1277	R	ABC-2 type transporter	Present	1
cluster245	12	COG0044	F	dihydroorotase, multifunctional complex type	Present	1
cluster246	12	COG0568	K	RNA polymerase factor sigma-32; Sigma factors are initiation factors that promote the attach [...]	Present	1
cluster247	12	COG2080	C	aerobic-type carbon monoxide dehydrogenase, small subunit CoxS/CutS S	Present	1
cluster248	12	COG0667	C	aldo/keto reductase	Present	1
cluster249	12	COG0272	L	NAD-dependent DNA ligase LigA; DNA ligase that catalyzes the formation of phosphodiester lin [...]	Present	1
cluster250	12	COG1985	H	riboflavin specific deaminase; Converts 2,5-diamino-6-(ribosylamino)-4(3h)-pyrimidinone 5'-p [...]	Present	1
cluster251	12	COG2239	P	magnesium transporter	Present	1
cluster252	12	COG1190	J	lysyl-tRNA synthetase	Present	1
cluster253	12	COG1185	J	polynucleotide phosphorylase/polyadenylase; Involved in mRNA degradation. Hydrolyzes single- [...]	Present	1
cluster254	12	COG0184	J	30S ribosomal protein S15; One of the primary rRNA binding proteins, it binds directly to 16 [...]	Present	1
cluster255	12	COG0047	F	phosphoribosylformylglycinamidine synthase I	Present	1
cluster256	12	COG0519	F	GMP synthase	Present	1
cluster257	12	COG0632	L	holliday junction DNA helicase	Present	1
cluster258	12	COG0629	L	single-strand binding protein	Present	1
cluster259	12	COG0382	H	UbiA prenyltransferase family protein	Present	1
cluster260	12	COG0251	J	endoribonuclease L-PSP	Present	1
cluster261	12	COG4752	S	hypothetical protein	Present	1
cluster262	12	COG0336	J	tRNA (guanine-N1)-methyltransferase; Specifically methylates guanosine-37 in various tRNAs ( [...]	Present	1
cluster263	12	COG0228	J	ribosomal protein S16	Present	1
cluster264	12	COG0541	U	signal recognition particle protein	Present	1
cluster265	12	COG1305	E	transglutaminase domain protein	Present	1
cluster266	12	COG0493	ER	putative oxidoreductase	Present	1
cluster267	12	COG0653	U	preprotein translocase, SecA subunit; Part of the Sec protein translocase complex. Interacts [...]	Present	1
cluster268	12	COG0079	E	histidinol-phosphate aminotransferase	Present	1
cluster269	12	COG0048	J	ribosomal protein S12	Present	1
cluster270	12	COG0049	J	30S ribosomal protein S7; One of the primary rRNA binding proteins, it binds directly to 16S [...]	Present	1
cluster271	12	COG0320	H	lipoyl synthase	Present	1
cluster272	12	COG0019	E	diaminopimelate decarboxylase	Present	1
cluster273	12	COG1089	M	GDP-mannose 4,6-dehydratase	Present	1
cluster274	12	COG0104	F	adenylosuccinate synthetase; Plays an important role in the de novo pathway of purine nucleo [...]	Present	1
cluster275	12	COG0213	F	pyrimidine-nucleoside phosphorylase	Present	1
cluster276	12	COG0187	L	DNA gyrase, B subunit; DNA gyrase negatively supercoils closed circular double- stranded DNA [...]	Present	1
cluster277	12	COG0290	J	translation initiation factor IF-3; IF-3 binds to the 30S ribosomal subunit and shifts the e [...]	Present	1
cluster278	12	COG0292	J	50S ribosomal protein L20; Binds directly to 23S ribosomal RNA and is necessary for the in v [...]	Present	1
cluster279	12	COG0016	J	phenylalanyl-tRNA synthetase, alpha subunit	Present	0.999999
cluster280	12	COG1080	G	phosphoenolpyruvate-protein phosphotransferase	Present	0.999999
cluster281	12	COG1925	G	phosphocarrier protein HPr	Present	0.999999
cluster282	12	COG0495	J	leucyl-tRNA synthetase	Present	0.999999
cluster283	12	COG0486	R	tRNA modification GTPase TrmE; Exhibits a very high intrinsic GTPase hydrolysis rate. Involv [...]	Present	0.999999
cluster284	12	COG0757	E	3-dehydroquinate dehydratase	Present	0.999999
cluster285	12	COG0188	L	DNA gyrase, A subunit	Present	0.999999
cluster286	12	COG0399	M	putative aminotransferase	Present	0.999999
cluster287	12	COG0558	I	CDP-diacylglycerol/glycerol-3-phosphate 3-phosphatidyltransferase	Present	0.999999
cluster288	12	COG0631	T	protein phosphatase 1	Present	0.999999
cluster289	12	COG0483	G	Inositol-phosphate phosphatase	Present	0.999999
cluster290	12	COG1995	H	4-hydroxythreonine-4-phosphate dehydrogenase	Present	0.999999
cluster291	12	COG0203	J	ribosomal protein L17	Present	0.999999
cluster292	12	COG0202	K	DNA-directed RNA polymerase subunit alpha	Present	0.999999
cluster293	12	COG0522	J	ribosomal protein S4; One of the primary rRNA binding proteins, it binds directly to 16S rRN [...]	Present	0.999999
cluster294	12	COG0100	J	30S ribosomal protein S11	Present	0.999999
cluster295	12	COG0099	J	30S ribosomal protein S13; Located at the top of the head of the 30S subunit, it contacts se [...]	Present	0.999999
cluster296	12	COG0361	J	translation initiation factor IF-1; No specific function has so far been attributed to this [...]	Present	0.999999
cluster297	12	COG0024	J	methionine aminopeptidase; Removes the amino-terminal methionine from nascent proteins	Present	0.999999
cluster298	12	COG0201	U	preprotein translocase subunit SecY; Involved in protein export (By similarity)	Present	0.999999
cluster299	12	COG0094	J	50S ribosomal protein L5; This is 1 of the proteins that binds and probably mediates the att [...]	Present	0.999999
cluster300	12	COG0198	J	ribosomal protein L24; One of two assembly inititator proteins, it binds directly to the 5'- [...]	Present	0.999999
cluster301	12	COG0093	J	50S ribosomal protein L14; Binds to 23S rRNA. Forms part of two intersubunit bridges in the [...]	Present	0.999999
cluster302	12	COG0091	J	ribosomal protein L22	Present	0.999999
cluster303	12	COG0185	J	ribosomal protein S19; Protein S19 forms a complex with S13 that binds strongly to the 16S r [...]	Present	0.999999
cluster304	12	COG0090	J	50S ribosomal protein L2; One of the primary rRNA binding proteins. Required for association [...]	Present	0.999999
cluster305	12	COG0089	J	50S ribosomal protein L23P; One of the early assembly proteins it binds 23S rRNA. One of the [...]	Present	0.999999
cluster306	12	COG0088	J	50S ribosomal protein L4; One of the primary rRNA binding proteins, this protein initially b [...]	Present	0.999999
cluster307	12	COG0087	J	ribosomal protein L3; One of the primary rRNA binding proteins, it binds directly near the 3 [...]	Present	0.999999
cluster308	12	COG0051	J	30S ribosomal protein S10; Involved in the binding of tRNA to the ribosomes (By similarity)	Present	0.999999
cluster309	12	COG0414	H	panthothenate synthetase; Catalyzes the condensation of pantoate with beta-alanine in an ATP [...]	Present	0.999999
cluster310	12	COG0726	G	GlcNAc deacetylase-related protein carbohydrate esterase family 4 protein	Present	0.999999
cluster311	12	COG0821	I	4-hydroxy-3-methylbut-2-en-1-yl diphosphate synthase; Converts 2C-methyl-D-erythritol 2,4-cy [...]	Present	0.999999
cluster312	12	COG0743	I	1-deoxy-D-xylulose 5-phosphate reductoisomerase; Catalyzes the NADP-dependent rearrangement [...]	Present	0.999999
cluster313	12	COG0020	I	undecaprenyl-pyrophosphate synthetase	Present	0.999999
cluster314	12	COG0233	J	ribosome recycling factor; Responsible for the release of ribosomes from messenger RNA at th [...]	Present	0.999999
cluster315	12	COG0528	F	UMP kinase; Catalyzes the reversible phosphorylation of UMP to UDP (By similarity)	Present	0.999999
cluster316	12	COG0264	J	elongation factor Ts; Associates with the EF-Tu.GDP complex and induces the exchange of GDP [...]	Present	0.999999
cluster317	12	COG0052	J	30S ribosomal protein S2	Present	0.999999
cluster318	12	COG0196	H	bifunctional riboflavin kinase/FMN adenylyltransferase	Present	0.999999
cluster319	12	NOG73001	/	methyltransferase	Present	0.999999
cluster320	12	COG0234	O	chaperonin Cpn10; Binds to Cpn60 in the presence of Mg-ATP and suppresses the ATPase activit [...]	Present	0.999999
cluster321	12	COG2715	R	nucleoside recognition	Present	0.999999
cluster322	12	COG0462	FE	ribose-phosphate pyrophosphokinase	Present	0.999999
cluster323	12	COG0648	L	Probable endonuclease 4	Present	0.999999
cluster324	12	COG1235	R	hypothetical protein	Present	0.999999
cluster325	12	COG0358	L	DNA primase; DNA primase is the polymerase that synthesizes small RNA primers for the Okazak [...]	Present	0.999999
cluster326	12	COG0593	L	chromosomal replication initiation protein; Plays an important role in the initiation and re [...]	Present	0.999999
cluster327	12	COG0240	C	NAD(P)H-dependent glycerol-3-phosphate dehydrogenase	Present	0.999999
cluster328	12	COG0085	K	DNA-directed RNA polymerase subunit beta; DNA-dependent RNA polymerase catalyzes the transcr [...]	Present	0.999999
cluster329	12	COG0086	K	DNA-directed RNA polymerase, beta' subunit; DNA-dependent RNA polymerase catalyzes the trans [...]	Present	0.999999
cluster330	12	COG0758	LU	DNA protecting protein DprA	Present	0.999999
cluster331	12	COG0295	F	cytidine deaminase	Present	0.999999
cluster332	12	COG0500	QR	SAM-dependent methyltransferase	Present	0.999999
cluster333	12	COG0001	H	glutamate-1-semialdehyde-2,1-aminomutase	Present	0.999999
cluster334	12	COG0798	P	hypothetical protein	Present	0.999998
cluster335	11	COG1192	D	ParA-like ATPase	Present	0.999998
cluster336	11	COG0279	G	phosphoheptose isomerase	Present	0.999998
cluster337	11	COG1175	G	binding-protein-dependent transport systems inner membrane component; Part of a binding-prot [...]	Present	0.999998
cluster338	11	COG0002	E	N-acetyl-gamma-glutamyl-phosphate reductase	Present	0.999998
cluster339	11	COG1186	J	hypothetical protein	Present	0.999998
cluster340	11	COG0216	J	peptide chain release factor 1; Peptide chain release factor 1 directs the termination of tr [...]	Present	0.999998
cluster341	11	COG1198	L	primosome assembly protein PriA	Present	0.999998
cluster342	11	COG1134	GM	ABC transporter related	Present	0.999998
cluster343	11	COG0054	H	6,7-dimethyl-8-ribityllumazine synthase	Present	0.999998
cluster344	11	COG0482	J	tRNA (5-methylaminomethyl-2-thiouridylate)-methyltransferase	Present	0.999998
cluster345	11	COG1063	ER	oxidoreductase, zinc-binding dehydrogenase family	Present	0.999998
cluster346	11	COG0206	D	cell division protein FtsZ; This protein is essential to the cell-division process. It seems [...]	Present	0.999998
cluster347	11	COG0849	D	cell division protein FtsA	Present	0.999998
cluster348	11	COG0707	M	undecaprenyldiphospho-muramoylpentapeptide beta-N-acetylglucosaminyltransferase	Present	0.999998
cluster349	11	COG0771	M	UDP-N-acetylmuramoylalanine/D-glutamate ligase	Present	0.999998
cluster350	11	COG0768	M	Peptidoglycan glycosyltransferase	Present	0.999998
cluster351	11	COG0595	R	metallo-beta-lactamase superfamily hydrolase	Present	0.999998
cluster352	11	COG2204	T	two component, sigma54 specific, Fis family transcriptional regulator	Present	0.999998
cluster353	11	COG1922	M	N-acetyl-mannosamine transferase	Present	0.999998
cluster354	11	COG2165	NU	general secretion pathway protein G	Present	0.999998
cluster355	11	COG0591	ER	Na+/solute symporter	Present	0.999997
cluster356	11	COG0749	L	DNA polymerase I	Present	0.999997
cluster357	11	COG0463	M	glycosyl transferase, group 2 family protein	Present	0.999997
cluster358	11	COG0445	D	tRNA uridine 5-carboxymethylaminomethyl modification enzyme GidA; NAD-binding protein involv [...]	Present	0.999997
cluster359	11	COG0343	J	queuine tRNA-ribosyltransferase; Exchanges the guanine residue with 7-aminomethyl-7- deazagu [...]	Present	0.999997
cluster360	11	COG4972	NU	type IV pilus biogenesis protein PilM	Present	0.999997
cluster361	11	COG1418	R	phosphodiesterase	Present	0.999997
cluster362	11	COG5009	M	1A family penicillin-binding protein	Present	0.999997
cluster363	11	COG0195	K	transcription elongation factor NusA	Present	0.999997
cluster364	11	COG0532	J	translation initiation factor IF-2; One of the essential components for the initiation of pr [...]	Present	0.999996
cluster365	11	COG1183	I	CDP-diacylglycerol--serine O-phosphatidyltransferase	Present	0.999996
cluster366	11	COG0688	I	phosphatidylserine decarboxylase	Present	0.999996
cluster367	11	COG1816	F	adenosine deaminase	Present	0.999996
cluster368	11	COG1057	H	nicotinate (nicotinamide) nucleotide adenylyltransferase; Catalyzes the reversible adenylati [...]	Present	0.999996
cluster369	11	COG2197	TK	two component LuxR family transcriptional regulator	Present	0.999996
cluster370	11	COG0136	E	aspartate-semialdehyde dehydrogenase	Present	0.999996
cluster371	11	COG1160	R	GTP-binding protein EngA; GTPase of unknown physiological role (By similarity)	Present	0.999996
cluster372	11	COG1459	NU	type 4 fimbrial assembly protein PilC	Present	0.999996
cluster373	11	COG0294	H	dihydropteroate synthase	Present	0.999996
cluster374	11	COG2876	E	phospho-2-dehydro-3-deoxyheptonate aldolase	Present	0.999996
cluster375	11	COG4632	G	hypothetical protein	Present	0.999996
cluster376	11	COG0512	EH	anthranilate synthase component II	Present	0.999996
cluster377	11	COG0075	E	aminotransferase class V	Present	0.999996
cluster378	11	COG0111	HE	Erythronate-4-phosphate dehydrogenase	Present	0.999996
cluster379	11	COG0451	MG	putative dihydroflavonol 4-reductase	Present	0.999996
cluster380	11	COG0756	F	deoxyuridine 5'-triphosphate nucleotidohydrolase; This enzyme is involved in nucleotide meta [...]	Present	0.999996
cluster381	11	COG0138	F	phosphoribosylaminoimidazolecarboxamide formyltransferase/IMP cyclohydrolase	Present	0.999996
cluster382	11	COG0323	L	DNA mismatch repair protein; This protein is involved in the repair of mismatches in DNA. It [...]	Present	0.999996
cluster383	11	COG0217	S	hypothetical protein	Present	0.999996
cluster384	11	COG1209	M	Nucleotidyl transferase	Present	0.999996
cluster385	11	COG1044	M	UDP-3-O-[3-hydroxymyristoyl] glucosamine N-acyltransferase	Present	0.999996
cluster386	11	COG0468	L	recombinase A; Can catalyze the hydrolysis of ATP in the presence of single-stranded DNA, th [...]	Present	0.999996
cluster387	11	COG0809	J	S-adenosylmethionine:tRNA ribosyltransferase-isomerase; Transfers and isomerizes the ribose [...]	Present	0.999996
cluster388	11	COG3808	C	membrane-bound proton-translocating pyrophosphatase	Present	0.999996
cluster389	11	COG0105	F	nucleoside diphosphate kinase; Major role in the synthesis of nucleoside triphosphates other [...]	Present	0.999996
cluster390	11	COG1014	C	pyruvate flavodoxin/ferredoxin oxidoreductase domain-containing protein	Present	0.999996
cluster391	11	COG0776	L	histone-like DNA-binding protein	Present	0.999996
cluster392	11	COG0677	M	putative UDP-glucose 6-dehydrogenase	Present	0.999996
cluster393	11	COG0172	J	seryl-tRNA synthetase; Catalyzes the attachment of serine to tRNA(Ser). Is also able to amin [...]	Present	0.999996
cluster394	11	COG0537	FGR	HIT family protein	Present	0.999996
cluster395	11	COG1624	S	hypothetical protein	Present	0.999996
cluster396	11	COG0577	V	ABC-type transport system, permease component	Present	0.999996
cluster397	11	COG0438	M	glycosyltransferase	Present	0.999996
cluster398	11	COG4775	M	OMP85 family outer membrane protein	Present	0.999996
cluster399	11	COG0395	G	sugar ABC transporter permease; Part of a binding-protein-dependent transport system. Probab [...]	Present	0.999996
cluster400	11	COG0639	T	metallophosphoesterase	Present	0.999996
cluster401	11	COG1989	NOU	type IV prepilin leader peptidase; Cleaves type-4 fimbrial leader sequence and methylates th [...]	Present	0.999996
cluster402	11	COG0321	H	lipoate-protein ligase B; Catalyzes the transfer of endogenously produced octanoic acid from [...]	Present	0.999996
cluster403	11	COG0322	L	excinuclease ABC subunit C; The UvrABC repair system catalyzes the recognition and processin [...]	Present	0.999996
cluster404	11	NOG67460	S	hypothetical protein	Present	0.999996
cluster405	11	COG0568	K	RNA polymerase factor sigma-32; Sigma factors are initiation factors that promote the attach [...]	Present	0.999996
cluster406	11	COG0151	F	phosphoribosylamine--glycine ligase	Present	0.999996
cluster407	11	COG0150	F	putative phosphoribosylformylglycinamidine cyclo-ligase	Present	0.999996
cluster408	11	COG0034	F	amidophosphoribosyltransferase	Present	0.999996
cluster409	11	COG0152	F	phosphoribosylaminoimidazole-succinocarboxamide synthase	Present	0.999996
cluster410	11	COG0238	J	SSU ribosomal protein S18P; Binds as a heterodimer with protein S6 to the central domain of [...]	Present	0.999996
cluster411	11	COG0335	J	50S ribosomal protein L19; This protein is located at the 30S-50S ribosomal subunit interfac [...]	Present	0.999996
cluster412	11	COG0681	U	peptidase S26A, signal peptidase I	Present	0.999996
cluster413	11	COG0350	L	methylated-DNA--protein-cysteine methyltransferase	Present	0.999996
cluster414	11	COG2362	E	peptidase M55 D-aminopeptidase	Present	0.999996
cluster415	11	COG0370	P	ferrous ion uptake system protein FeoB ( GTPase)	Present	0.999996
cluster416	11	COG0148	G	phosphopyruvate hydratase; Catalyzes the reversible conversion of 2- phosphoglycerate into p [...]	Present	0.999996
cluster417	11	COG0552	U	cell division protein FtsY	Present	0.999996
cluster418	11	COG1219	O	ATP-dependent protease ATP-binding subunit ClpX; ATP-dependent specificity component of the [...]	Present	0.999996
cluster419	11	COG0036	G	ribulose-phosphate 3-epimerase	Present	0.999996
cluster420	11	COG0767	Q	glycerophospholipids transport system permease protein	Present	0.999996
cluster421	11	COG1253	R	hypothetical protein	Present	0.999996
cluster422	11	COG1129	G	ABC transporter related	Present	0.999996
cluster423	11	COG0107	E	imidazole glycerol phosphate synthase subunit HisF; IGPS catalyzes the conversion of PRFAR a [...]	Present	0.999996
cluster424	11	COG3259	C	nickel-dependent hydrogenase large subunit	Present	0.999996
cluster425	11	COG0073	R	phenylalanyl-tRNA synthetase, beta subunit	Present	0.999996
cluster426	11	COG0691	O	SsrA-binding protein; Binds specifically to the ssrA RNA (tmRNA) and is required for stable [...]	Present	0.999996
cluster427	11	COG0337	E	3-dehydroquinate synthase	Present	0.999996
cluster428	11	COG1196	D	condensin subunit Smc	Present	0.999996
cluster429	11	COG0042	J	TIM-barrel protein, nifR3 family	Present	0.999996
cluster430	11	COG3876	S	hypothetical protein	Present	0.999996
cluster431	11	COG0451	MG	putative dihydroflavonol 4-reductase	Present	0.999996
cluster432	11	COG0129	EG	dihydroxy-acid dehydratase	Present	0.999996
cluster433	11	COG0142	H	geranylgeranyl pyrophosphate synthase	Present	0.999996
cluster434	11	COG0533	O	sialoglycoprotease	Present	0.999996
cluster435	11	COG0200	J	ribosomal protein L15; Binds to the 23S rRNA (By similarity)	Present	0.999996
cluster436	11	COG0098	J	30S ribosomal protein S5; With S4 and S12 plays an important role in translational accuracy [...]	Present	0.999996
cluster437	11	COG0256	J	ribosomal protein L18; This is one of the proteins that binds and probably mediates the atta [...]	Present	0.999996
cluster438	11	COG0096	J	SSU ribosomal protein S8P; One of the primary rRNA binding proteins, it binds directly to 16 [...]	Present	0.999996
cluster439	11	COG0197	J	50S ribosomal protein L16; Binds 23S rRNA and is also seen to make contacts with the A and p [...]	Present	0.999996
cluster440	11	COG0092	J	ribosomal protein S3; Binds the lower part of the 30S subunit head. Binds mRNA in the 70S ri [...]	Present	0.999996
cluster441	11	NOG67577	S	putative N-acetylmuramoyl-L-alanine amidase	Present	0.999996
cluster442	11	COG2304	R	von Willebrand factor, type A	Present	0.999996
cluster443	11	COG0504	F	CTP synthetase; Catalyzes the ATP-dependent amination of UTP to CTP with either L-glutamine [...]	Present	0.999996
cluster444	11	COG1480	R	7TM receptor with intracellular metal dependent phosphohydrolase	Present	0.999996
cluster445	11	COG0218	R	ribosome biogenesis GTP-binding protein YsxC; Necessary for normal cell division and for the [...]	Present	0.999996
cluster446	11	COG0556	L	excinuclease ABC subunit B	Present	0.999996
cluster447	11	COG0329	EM	dihydrodipicolinate synthase	Present	0.999996
cluster448	11	COG0438	M	glycosyltransferase	Present	0.999996
cluster449	11	COG0608	L	single-stranded-DNA-specific exonuclease RecJ	Present	0.999996
cluster450	11	COG0459	O	chaperonin GroEL; Prevents misfolding and promotes the refolding and proper assembly of unfo [...]	Present	0.999996
cluster451	11	COG1197	LK	transcription-repair coupling factor	Present	0.999996
cluster452	11	COG2265	J	23S rRNA (Uracil-5-)-methyltransferase	Present	0.999996
cluster453	11	COG0331	I	malonyl CoA-acyl carrier protein transacylase	Present	0.999996
cluster454	11	COG0700	S	nucleoside recognition domain-containing protein	Present	0.999996
cluster455	11	COG1682	GM	ABC-2 type transporter	Present	0.999996
cluster456	11	COG0778	C	nitroreductase	Present	0.999996
cluster457	11	COG0563	F	adenylate kinase; Catalyzes the reversible transfer of the terminal phosphate group between [...]	Present	0.999996
cluster458	11	COG0080	J	ribosomal protein L11; This protein binds directly to 23S ribosomal RNA (By similarity)	Present	0.999996
cluster459	11	COG0081	J	50S ribosomal protein L1P; Binds directly to 23S rRNA. The L1 stalk is quite mobile in the r [...]	Present	0.999996
cluster460	11	COG0244	J	ribosomal protein L10	Present	0.999996
cluster461	11	COG0222	J	ribosomal protein L7/L12; Seems to be the binding site for several of the factors involved i [...]	Present	0.999995
cluster462	11	COG1154	HI	deoxyxylulose-5-phosphate synthase	Present	0.999995
cluster463	11	COG1573	L	uracil-DNA glycosylase	Present	0.999995
cluster464	11	COG0794	M	capsule expression protein KpsF/GutQ	Present	0.999995
cluster465	11	COG0050	J	elongation factor Tu	Present	0.999995
cluster466	11	COG3696	P	CzcA family heavy metal efflux protein	Present	0.999994
cluster467	11	COG0642	T	multi-sensor signal transduction histidine kinase	Present	0.999994
cluster468	11	COG0232	F	deoxyguanosinetriphosphate triphosphohydrolase-like protein	Present	0.999994
cluster469	11	COG2264	J	ribosomal protein L11 methyltransferase; Methylates ribosomal protein L11 (By similarity)	Present	0.999994
cluster470	11	COG0686	E	alanine dehydrogenase	Present	0.999994
cluster471	11	COG2309	E	hypothetical protein	Present	0.999993
cluster472	11	COG0041	F	phosphoribosylaminoimidazole carboxylase, catalytic subunit	Present	0.999993
cluster473	11	COG0682	M	prolipoprotein diacylglyceryl transferase	Present	0.999993
cluster474	11	COG2304	R	von Willebrand factor, type A	Present	0.999992
cluster475	11	COG1199	KL	helicase C2	Present	0.999991
cluster476	11	COG1940	KG	glucokinase	Present	0.999991
cluster477	11	COG0853	H	aspartate alpha-decarboxylase; Catalyzes the pyruvoyl-dependent decarboxylation of aspartate [...]	Present	0.999991
cluster478	10	/	/	/	Present	0.999991
cluster479	10	COG0742	L	hypothetical protein	Present	0.999991
cluster480	10	COG0634	F	adenylate kinase	Present	0.999991
cluster481	10	COG0165	E	argininosuccinate lyase	Present	0.999991
cluster482	10	KOG0714	O	annotation not avaliable	Present	0.999991
cluster483	10	NOG25494	/	glycosyltransferase domain-containing protein	Present	0.999991
cluster484	10	COG0576	O	GrpE protein; Participates actively in the response to hyperosmotic and heat shock by preven [...]	Present	0.999991
cluster485	10	COG2385	D	stage II sporulation-related protein	Present	0.999991
cluster486	10	COG1108	P	ABC-3 protein	Present	0.999991
cluster487	10	COG0515	RTKL	protein kinase	Present	0.999991
cluster488	10	COG4948	MR	mandelate racemase/muconate lactonizing protein	Present	0.999991
cluster489	10	COG0500	QR	SAM-dependent methyltransferase	Present	0.999991
cluster490	10	COG0548	E	acetylglutamate/acetylaminoadipate kinase	Present	0.999991
cluster491	10	COG1043	M	UDP-N-acetylglucosamine acyltransferase; Involved in the biosynthesis of lipid A, a phosphor [...]	Present	0.999991
cluster492	10	/	/	/	Present	0.999991
cluster493	10	COG0597	MU	signal peptidase II; This protein specifically catalyzes the removal of signal peptides from [...]	Present	0.999991
cluster494	10	COG1912	S	protein of unknown function DUF62	Present	0.999991
cluster495	10	COG0706	U	hypothetical protein; Required for the insertion of integral membrane proteins into the memb [...]	Present	0.999991
cluster496	10	COG0594	J	ribonuclease P protein component; RNaseP catalyzes the removal of the 5'-leader sequence fro [...]	Present	0.999991
cluster497	10	COG0476	H	ThiF family protein	Present	0.999991
cluster498	10	COG0472	M	glycosyl transferase	Present	0.999991
cluster499	10	COG1194	L	A/G-specific adenine glycosylase	Present	0.999991
cluster500	10	COG5016	C	biotin/lipoyl attachment domain-containing protein	Present	0.999991
cluster501	10	COG0439	I	acetyl-CoA carboxylase, biotin carboxylase	Present	0.999991
cluster502	10	COG1561	S	hypothetical protein	Present	0.999991
cluster503	10	COG0438	M	glycosyltransferase	Present	0.999991
cluster504	10	COG0438	M	glycosyltransferase	Present	0.999991
cluster505	10	COG0285	H	folyl-polyglutamate synthase; Conversion of folates to polyglutamate derivatives. It prefere [...]	Present	0.999991
cluster506	10	COG0265	O	DO serine protease	Present	0.999991
cluster507	10	COG0823	U	TolB-like protein; Involved in the tonB-independent uptake of proteins (By similarity)	Present	0.999991
cluster508	10	COG0404	E	glycine cleavage system T protein; The glycine cleavage system catalyzes the degradation of [...]	Present	0.999991
cluster509	10	COG0403	E	Glycine dehydrogenase (decarboxylating); The glycine cleavage system catalyzes the degradati [...]	Present	0.999991
cluster510	10	COG0159	E	tryptophan synthase subunit alpha; The alpha subunit is responsible for the aldol cleavage o [...]	Present	0.999991
cluster511	10	COG4796	U	type IV pilus secretin PilQ	Present	0.999991
cluster512	10	COG2148	M	Undecaprenyl-phosphate galactose phosphotransferase	Present	0.999991
cluster513	10	COG0063	G	carbohydrate kinase, YjeF related protein	Present	0.999991
cluster514	10	NOG130524	S	hypothetical protein	Present	0.99999
cluster515	10	COG1560	M	lauroyl/myristoyl acyltransferase	Present	0.99999
cluster516	10	NOG04954	/	hypothetical protein	Present	0.99999
cluster517	10	COG0784	T	response regulator receiver domain-containing protein	Present	0.99999
cluster518	10	COG0642	T	multi-sensor signal transduction histidine kinase	Present	0.99999
cluster519	10	COG2165	NU	general secretion pathway protein G	Present	0.99999
cluster520	10	COG0473	CE	3-isopropylmalate dehydrogenase	Present	0.99999
cluster521	10	COG1254	C	acylphosphatase	Present	0.99999
cluster522	10	COG3156	U	putative general secretion pathway protein K	Present	0.99999
cluster523	10	COG0173	J	aspartyl-tRNA synthetase	Present	0.999989
cluster524	10	COG0489	D	capsular exopolysaccharide family	Present	0.999989
cluster525	10	/	/	/	Present	0.999989
cluster526	10	COG2165	NU	general secretion pathway protein G	Present	0.999989
cluster527	10	COG2165	NU	general secretion pathway protein G	Present	0.999989
cluster528	10	COG2165	NU	general secretion pathway protein G	Present	0.999989
cluster529	10	COG0125	F	thymidylate kinase	Present	0.999988
cluster530	10	COG0297	G	glycogen/starch synthase, ADP-glucose type; Synthesizes alpha-1,4-glucan chains using ADP-gl [...]	Present	0.999988
cluster531	10	COG0045	C	succinyl-CoA synthetase, beta subunit	Present	0.999988
cluster532	10	COG0547	E	anthranilate phosphoribosyltransferase	Present	0.999988
cluster533	10	COG0147	EH	para-aminobenzoate synthase component I	Present	0.999988
cluster534	10	COG0299	F	phosphoribosylglycinamide formyltransferase	Present	0.999988
cluster535	10	COG0127	F	hypothetical protein; Hydrolyzes non-standard nucleotides such as XTP and dITP/ITP. Might ex [...]	Present	0.999987
cluster536	10	COG0137	E	argininosuccinate synthase	Present	0.999987
cluster537	10	COG0642	T	multi-sensor signal transduction histidine kinase	Present	0.999987
cluster538	10	COG1131	V	ABC transporter related	Present	0.999987
cluster539	10	COG0392	S	hypothetical protein	Present	0.999987
cluster540	10	COG0059	EH	ketol-acid reductoisomerase	Present	0.999987
cluster541	10	COG0440	E	acetolactate synthase 3 regulatory subunit	Present	0.999987
cluster542	10	COG1088	M	dTDP-glucose 4,6-dehydratase	Present	0.999987
cluster543	10	COG0432	S	hypothetical protein	Present	0.999987
cluster544	10	COG1484	L	putative replication protein DnaC	Present	0.999987
cluster545	10	COG0131	E	imidazoleglycerol-phosphate dehydratase	Present	0.999987
cluster546	10	/	/	/	Present	0.999987
cluster547	10	COG0795	R	permease YjgP/YjgQ family protein	Present	0.999987
cluster548	10	COG0101	J	tRNA pseudouridine synthase A; Formation of pseudouridine at positions 38, 39 and 40 in the [...]	Present	0.999987
cluster549	10	COG2262	R	GTPase	Present	0.999986
cluster550	10	COG0134	E	Indole-3-glycerol-phosphate synthase	Present	0.999985
cluster551	10	COG0777	I	acetyl-CoA carboxylase, carboxyl transferase, beta subunit; Component of the acetyl coenzyme [...]	Present	0.999985
cluster552	10	COG1205	R	DEAD-box ATP dependent DNA helicase	Present	0.999985
cluster553	10	COG1386	K	segregation and condensation protein B; Participates in chromosomal partition during cell di [...]	Present	0.999985
cluster554	10	COG2804	NU	type II secretion system protein E	Present	0.999985
cluster555	10	COG0854	H	pyridoxine 5'-phosphate synthase; Catalyzes the complicated ring closure reaction between th [...]	Present	0.999985
cluster556	10	COG0204	I	phospholipid/glycerol acyltransferase	Present	0.999985
cluster557	10	COG0283	F	cytidylate kinase	Present	0.999985
cluster558	10	NOG80514	S	putative heptosyltransferase	Present	0.999985
cluster559	10	COG2256	L	recombination factor protein RarA	Present	0.999985
cluster560	10	COG0388	R	Nitrilase/cyanide hydratase and apolipoprotein N-acyltransferase	Present	0.999985
cluster561	10	COG1472	G	glycosyl hydrolase	Present	0.999985
cluster562	10	COG1195	L	DNA replication and repair protein RecF; The recF protein is involved in DNA metabolism; it [...]	Present	0.999985
cluster563	10	COG0006	E	xaa-pro aminopeptidase	Present	0.999985
cluster564	10	COG0167	F	dihydroorotate dehydrogenase 1B	Present	0.999985
cluster565	10	COG0543	HC	oxidoreductase FAD/NAD(P)-binding domain protein	Present	0.999985
cluster566	10	COG0540	F	aspartate carbamoyltransferase	Present	0.999985
cluster567	10	COG2065	F	Uracil phosphoribosyltransferase	Present	0.999985
cluster568	10	COG1232	H	amine oxidase	Present	0.999985
cluster569	10	COG1682	GM	ABC-2 type transporter	Present	0.999985
cluster570	10	COG0348	C	NapH protein	Present	0.999985
cluster571	10	COG0438	M	glycosyltransferase	Present	0.999985
cluster572	10	COG0460	E	homoserine dehydrogenase	Present	0.999985
cluster573	10	COG0144	J	sun protein	Present	0.999985
cluster574	10	COG1690	S	hypothetical protein	Present	0.999985
cluster575	10	NOG26635	S	hypothetical protein	Present	0.999985
cluster576	10	COG0015	F	adenylosuccinate lyase	Present	0.999985
cluster577	10	COG0130	J	tRNA pseudouridine synthase B; Responsible for synthesis of pseudouridine from uracil- 55 in [...]	Present	0.999985
cluster578	10	COG0416	I	fatty acid/phospholipid synthesis protein PlsX	Present	0.999984
cluster579	10	COG2172	T	serine-protein kinase RsbW; Negative regulator of sigma-B activity. Phosphorylates and inact [...]	Present	0.999983
cluster580	10	COG1366	T	anti-anti-sigma factor	Present	0.999981
cluster581	10	COG2208	TK	putative two-component response regulator receiver protein (phosphoserine phosphatase)	Present	0.999981
cluster582	10	COG0263	E	gamma-glutamyl kinase; Catalyzes the transfer of a phosphate group to glutamate to form glut [...]	Present	0.99998
cluster583	10	COG2204	T	two component, sigma54 specific, Fis family transcriptional regulator	Present	0.99998
cluster584	10	COG0642	T	multi-sensor signal transduction histidine kinase	Present	0.999977
cluster585	10	COG1968	V	undecaprenyl pyrophosphate phosphatase	Present	0.999976
cluster586	10	NOG87918	O	DnaJ domain protein	Present	0.999976
cluster587	10	/	/	/	Present	0.999976
cluster588	10	COG0064	J	aspartyl/glutamyl-tRNA amidotransferase subunit B; Allows the formation of correctly charged [...]	Present	0.999975
cluster589	10	COG0154	J	glutamyl-tRNA(Gln) amidotransferase, A subunit; Furnishes a means for formation of correctly [...]	Present	0.999975
cluster590	10	COG0721	J	glutamyl-tRNA(Gln) amidotransferase, C subunit; Allows the formation of correctly charged As [...]	Present	0.999975
cluster591	10	COG2870	M	ADP-heptose synthase; Catalyzes the phosphorylation of D-glycero-D-manno- heptose 7-phosphat [...]	Present	0.999975
cluster592	10	COG1490	J	D-tyrosyl-tRNA(Tyr) deacylase; Hydrolyzes D-tyrosyl-tRNA(Tyr) into D-tyrosine and free tRNA( [...]	Present	0.999973
cluster593	10	COG0363	G	glucosamine-6-phosphate deaminase	Present	0.999972
cluster594	10	COG1003	E	glycine dehydrogenase subunit 2; The glycine cleavage system catalyzes the degradation of gl [...]	Present	0.999972
cluster595	10	COG2804	NU	type II secretion system protein E	Present	0.999971
cluster596	10	COG0260	E	leucyl aminopeptidase; Presumably involved in the processing and regular turnover of intrace [...]	Present	0.999971
cluster597	10	COG0194	F	guanylate kinase	Present	0.99997
cluster598	10	COG0452	H	phosphopantothenoylcysteine decarboxylase/phosphopantothenate/cysteine ligase	Present	0.999968
cluster599	10	COG0776	L	histone-like DNA-binding protein	Present	0.999968
cluster600	10	COG0097	J	ribosomal protein L6; This protein binds to the 23S rRNA, and is important in its secondary [...]	Present	0.999968
cluster601	10	COG0186	J	30S ribosomal protein S17; One of the primary rRNA binding proteins, it binds specifically t [...]	Present	0.999968
cluster602	10	COG1193	L	MutS2 family protein	Present	0.999968
cluster603	10	COG1100	R	MglA protein	Present	0.999968
cluster604	10	COG1702	T	PhoH family protein	Present	0.999968
cluster605	10	COG0745	TK	putative response regulator (CheY-like)	Present	0.999964
cluster606	10	COG2890	J	HemK family modification methylase	Present	0.999964
cluster607	10	COG0750	M	zinc metalloprotease	Present	0.999963
cluster608	10	NOG120471	/	hypothetical protein	Present	0.999962
cluster609	10	COG4299	S	hypothetical protein	Present	0.999962
cluster610	10	COG1216	R	glycosyl transferase family protein	Present	0.999962
cluster611	10	COG1994	R	putative membrane-associated zinc metalloprotease	Present	0.999961
cluster612	10	COG1354	S	segregation and condensation protein A; Participates in chromosomal partition during cell di [...]	Present	0.999961
cluster613	10	COG1528	P	Ferroxidase	Present	0.999961
cluster614	10	COG2192	O	Carbamoyltransferase	Present	0.999959
cluster615	10	COG0193	J	Aminoacyl-tRNA hydrolase	Present	0.999957
cluster616	10	NOG223468	/	hypothetical protein	Present	0.999957
cluster617	10	COG5012	R	trimethylamine corrinoid protein 2	Present	0.999956
cluster618	10	COG0464	O	AAA ATPase central domain protein	Present	0.999956
cluster619	10	COG0463	M	glycosyl transferase, group 2 family protein	Present	0.999953
cluster620	10	COG4632	G	hypothetical protein	Present	0.999953
cluster621	10	COG1189	J	hemolysin A	Present	0.999953
cluster622	10	COG0613	R	PHP domain protein	Present	0.999951
cluster623	10	COG0014	E	gamma-glutamyl phosphate reductase	Present	0.99995
cluster624	10	COG1277	R	ABC-2 type transporter	Present	0.999947
cluster625	10	COG0673	R	putative oxidoreductase	Present	0.999947
cluster626	10	COG0110	R	putative UDP-N-acetylglucosamine diphosphorylase	Present	0.999947
cluster627	10	COG0763	M	lipid-A-disaccharide synthase; Condensation of UDP-2,3-diacylglucosamine and 2,3- diacylgluc [...]	Present	0.999947
cluster628	10	COG0781	K	NusB antitermination factor; Involved in the transcription termination process (By similarity)	Present	0.999947
cluster629	10	COG1663	M	tetraacyldisaccharide 4'-kinase; Transfers the gamma-phosphate of ATP to the 4'-position of [...]	Present	0.999947
cluster630	10	COG0689	J	ribonuclease PH	Present	0.999947
cluster631	10	COG0581	P	phosphate transporter permease subunit PtsA; Part of a binding-protein-dependent transport s [...]	Present	0.999947
cluster632	10	COG1117	P	phosphate ABC transporter, ATPase subunit	Present	0.999947
cluster633	10	COG0635	H	putative oxygen-independent coproporphyrinogen III oxidase	Present	0.999946
cluster634	10	COG0673	R	putative oxidoreductase	Present	0.999945
cluster635	10	COG1187	J	pseudouridine synthase	Present	0.999942
cluster636	10	COG0220	R	tRNA (guanine-N(7)-)-methyltransferase (EC:2.1.1.33); Catalyzes the formation of N(7)-methyl [...]	Present	0.999937
cluster637	10	COG1313	R	Radical SAM domain protein	Present	0.999937
cluster638	10	COG0250	K	NusG antitermination factor; Influences transcription termination and antitermination. Acts [...]	Present	0.999935
cluster639	10	COG0179	Q	5-carboxymethyl-2-hydroxymuconate delta-isomerase	Present	0.999934
cluster640	10	COG0606	O	Mg chelatase-related protein	Present	0.999934
cluster641	10	NOG42354	S	hypothetical protein	Present	0.999934
cluster642	10	/	/	/	Present	0.99993
cluster643	10	/	/	/	Present	0.999925
cluster644	9	COG0442	J	prolyl-tRNA synthetase; Catalyzes the attachment of proline to tRNA(Pro) in a two-step react [...]	Present	0.999925
cluster645	9	COG1947	I	putative 4-diphosphocytidyl-2-C-methyl-D-erythritol kinase	Present	0.999925
cluster646	9	COG4383	S	Mu-like prophage FluMu protein GP29	Present	0.999925
cluster647	9	COG0795	R	permease YjgP/YjgQ family protein	Present	0.999925
cluster648	9	COG1452	M	organic solvent tolerance protein OstA; Involved in the assembly of LPS in the outer leaflet [...]	Present	0.999925
cluster649	9	COG0066	E	3-isopropylmalate dehydratase, small subunit	Present	0.999918
cluster650	9	NOG242597	S	regulatory protein, FmdB family	Present	0.999917
cluster651	9	COG1366	T	anti-anti-sigma factor	Present	0.999915
cluster652	9	/	/	/	Present	0.999915
cluster653	9	NOG19053	G	Cellulase	Present	0.999912
cluster654	9	COG2204	T	two component, sigma54 specific, Fis family transcriptional regulator	Present	0.999911
cluster655	9	COG1209	M	Nucleotidyl transferase	Present	0.999902
cluster656	9	COG1898	M	NAD-dependent epimerase/dehydratase	Present	0.999901
cluster657	9	COG0388	R	Nitrilase/cyanide hydratase and apolipoprotein N-acyltransferase	Present	0.999895
cluster658	9	COG1595	K	RNA polymerase sigma factor RpoE	Present	0.999895
cluster659	9	COG1403	V	hypothetical protein	Present	0.999895
cluster660	9	COG1716	T	FHA domain-TPR-repeat-containing protein	Present	0.999892
cluster661	9	COG2022	H	thiazole synthase; Required for the synthesis of the thiazole moiety of thiamine (By similarity)	Present	0.999892
cluster662	9	NOG46174	R	hypothetical protein	Present	0.999892
cluster663	9	COG0616	OU	signal peptide peptidase SppA, 67K type	Present	0.999892
cluster664	9	COG3458	Q	S-deacylase; Esterase that removed acetyl groups from a number of O- acetylated small substr [...]	Present	0.999891
cluster665	9	COG0438	M	glycosyltransferase	Present	0.999891
cluster666	9	COG0612	R	Zn-dependent peptidase	Present	0.999891
cluster667	9	COG0423	J	glycyl-tRNA synthetase	Present	0.999891
cluster668	9	COG0612	R	Zn-dependent peptidase	Present	0.999882
cluster669	9	COG0169	E	shikimate dehydrogenase	Present	0.99988
cluster670	9	COG0463	M	glycosyl transferase, group 2 family protein	Present	0.999877
cluster671	9	NOG39572	S	hypothetical protein	Present	0.999876
cluster672	9	COG0616	OU	signal peptide peptidase SppA, 67K type	Present	0.99987
cluster673	9	COG0592	L	DNA polymerase III, beta subunit; DNA polymerase III is a complex, multichain enzyme respons [...]	Present	0.99987
cluster674	9	NOG27896	S	hypothetical protein	Present	0.999867
cluster675	9	/	/	/	Present	0.999866
cluster676	9	COG0237	H	dephospho-CoA kinase	Present	0.999866
cluster677	9	/	/	/	Present	0.999866
cluster678	9	COG0302	H	GTP cyclohydrolase	Present	0.999864
cluster679	9	COG0836	M	Mannose-1-phosphate guanylyltransferase (GDP)	Present	0.999864
cluster680	9	COG0587	L	DNA polymerase III, alpha subunit	Present	0.999862
cluster681	9	COG0235	G	L-fuculose-phosphate aldolase	Present	0.999857
cluster682	9	COG0642	T	multi-sensor signal transduction histidine kinase	Present	0.999856
cluster683	9	NOG47988	S	phage uncharacterized protein	Present	0.999855
cluster684	9	COG0164	L	ribonuclease HII; Endonuclease that specifically degrades the RNA of RNA- DNA hybrids (By si [...]	Present	0.999846
cluster685	9	COG0546	R	HAD-superfamily hydrolase, subfamily IA, variant 3	Present	0.999846
cluster686	9	COG0618	R	phosphoesterase RecJ domain protein	Present	0.999841
cluster687	9	COG1974	KT	LexA repressor; Represses a number of genes involved in the response to DNA damage (SOS resp [...]	Present	0.999837
cluster688	9	COG0472	M	glycosyl transferase	Present	0.999834
cluster689	9	COG0438	M	glycosyltransferase	Present	0.999829
cluster690	9	COG1796	L	family X DNA polymerase IV	Present	0.999815
cluster691	9	COG0793	M	putative peptidase	Present	0.999813
cluster692	9	COG1355	R	hypothetical protein	Present	0.999812
cluster693	9	/	/	/	Present	0.999812
cluster694	9	/	/	/	Present	0.999812
cluster695	9	COG3494	S	hypothetical protein	Present	0.999812
cluster696	9	COG0764	I	beta-hydroxyacyl-(acyl-carrier-protein) dehydratase FabZ	Present	0.999812
cluster697	9	COG1077	D	rod shape-determining protein MreB	Present	0.999812
cluster698	9	COG0443	O	heat shock protein 70	Present	0.999811
cluster699	9	COG0815	M	apolipoprotein N-acyltransferase	Present	0.999811
cluster700	9	NOG123617	/	putative ABC transporter, permease protein	Present	0.999811
cluster701	9	NOG81816	S	FmdB family regulatory protein	Present	0.999807
cluster702	9	NOG278261	/	hypothetical protein	Present	0.999805
cluster703	9	NOG285034	/	hypothetical protein	Present	0.999803
cluster704	9	/	/	/	Present	0.99979
cluster705	9	COG4972	NU	type IV pilus biogenesis protein PilM	Present	0.99979
cluster706	9	COG0344	S	protein of unknown function DUF205	Present	0.999769
cluster707	9	COG4262	R	spermine synthase	Present	0.99975
cluster708	9	COG1175	G	binding-protein-dependent transport systems inner membrane component; Part of a binding-prot [...]	Present	0.999745
cluster709	9	COG4231	C	indolepyruvate ferredoxin oxidoreductase, alpha subunit	Present	0.999743
cluster710	9	COG1014	C	pyruvate flavodoxin/ferredoxin oxidoreductase domain-containing protein	Present	0.999743
cluster711	9	COG1305	E	transglutaminase domain protein	Present	0.999737
cluster712	9	COG3894	R	ferredoxin	Present	0.999731
cluster713	9	COG0074	C	protein FdrA	Present	0.999706
cluster714	9	COG0515	RTKL	protein kinase	Present	0.999703
cluster715	9	COG0557	K	ribonuclease R	Present	0.999701
cluster716	9	NOG223352	S	Sulfate transporter/antisigma-factor antagonist STAS	Present	0.999674
cluster717	9	COG3267	U	AAA ATPase	Present	0.999673
cluster718	9	/	/	/	Present	0.999669
cluster719	9	COG0353	L	recombination protein RecR	Present	0.999664
cluster720	9	COG3481	R	metal dependent phosphohydrolase	Present	0.999657
cluster721	9	COG0394	T	protein tyrosine phosphatase	Present	0.999657
cluster722	9	COG0499	H	S-adenosyl-L-homocysteine hydrolase	Present	0.999657
cluster723	9	COG1259	S	hypothetical protein	Present	0.999657
cluster724	9	COG0351	H	hydroxymethylpyrimidine phosphate kinase (ThiD)	Present	0.999643
cluster725	9	/	/	/	Present	0.999643
cluster726	9	COG2344	R	redox-sensing transcriptional repressor REX; Modulates transcription in response to changes [...]	Present	0.999643
cluster727	9	COG1605	E	chorismate mutase	Present	0.999643
cluster728	9	COG0287	E	prephenate dehydrogenase	Present	0.999619
cluster729	9	COG0061	G	hypothetical protein; Catalyzes the phosphorylation of NAD to NADP. Utilizes ATP and other n [...]	Present	0.999619
cluster730	9	COG2021	E	homoserine O-acetyltransferase	Present	0.999619
cluster731	9	COG0379	H	quinolinate synthetase; Catalyzes the condensation of iminoaspartate with dihydroxyacetone p [...]	Present	0.999587
cluster732	9	COG0498	E	threonine synthase	Present	0.999576
cluster733	9	/	/	/	Present	0.999571
cluster734	9	COG0840	NT	methyl-accepting chemotaxis protein	Present	0.999548
cluster735	9	COG0143	J	methionyl-tRNA synthetase; Is required not only for elongation of protein synthesis but also [...]	Present	0.99952
cluster736	9	NOG134468	S	hypothetical protein	Present	0.99952
cluster737	9	COG1555	L	helix-hairpin-helix repeat-containing competence protein ComEA	Present	0.999504
cluster738	9	COG0805	U	Sec-independent protein translocase, TatC subunit	Present	0.999497
cluster739	9	COG0617	J	multifunctional Cca protein [includes: tRNA nucleotidyltransferase; 2'-nucleotidase and 2',3 [...]	Present	0.999487
cluster740	9	COG1649	S	hypothetical protein	Present	0.99948
cluster741	9	COG0503	F	adenine phosphoribosyltransferase; Catalyzes a salvage reaction resulting in the formation o [...]	Present	0.99948
cluster742	9	COG1625	C	protein of unknown function DUF512	Present	0.99948
cluster743	9	COG0115	EH	branched-chain amino acid aminotransferase	Present	0.999478
cluster744	9	COG1236	J	beta-lactamase domain-containing protein	Present	0.999468
cluster745	9	NOG84545	S	hypothetical protein	Present	0.99944
cluster746	9	COG0284	F	orotidine-5'-phosphate decarboxylase; Catalyzes the decarboxylation of orotidine 5'- monopho [...]	Present	0.999423
cluster747	9	COG0046	F	phosphoribosylformylglycinamidine synthase II, putative	Present	0.999423
cluster748	9	COG4632	G	hypothetical protein	Present	0.999387
cluster749	9	COG2165	NU	general secretion pathway protein G	Present	0.999376
cluster750	9	COG0642	T	multi-sensor signal transduction histidine kinase	Present	0.999376
cluster751	9	COG1277	R	ABC-2 type transporter	Present	0.999359
cluster752	9	COG0736	I	holo-acyl-carrier-protein synthase; Transfers the 4'-phosphopantetheine moiety from coenzyme [...]	Present	0.999349
cluster753	9	COG0524	G	PfkB family carbohydrate kinase	Present	0.999339
cluster754	9	COG1747	S	transcript cleavage factor/unknown domain fusion protein; Necessary for efficient RNA polyme [...]	Present	0.999318
cluster755	9	NOG08085	S	GTP-binding protein	Present	0.999315
cluster756	9	COG0673	R	putative oxidoreductase	Present	0.999271
cluster757	9	NOG41625	S	hypothetical protein	Present	0.999271
cluster758	9	COG1172	G	Monosaccharide-transporting ATPase	Present	0.999271
cluster759	9	COG2746	V	aminoglycoside acetyltransferase	Present	0.999271
cluster760	9	COG0673	R	putative oxidoreductase	Present	0.999271
cluster761	9	COG1519	M	Three-deoxy-D-manno-octulosonic-acid transferase domain protein	Present	0.999271
cluster762	9	COG0289	E	dihydrodipicolinate reductase	Present	0.999271
cluster763	9	COG0515	RTKL	protein kinase	Present	0.999271
cluster764	9	COG0642	T	multi-sensor signal transduction histidine kinase	Present	0.999271
cluster765	9	/	/	/	Present	0.999271
cluster766	9	COG1546	R	competence damage-inducible protein A	Present	0.999271
cluster767	9	COG0496	R	stationary phase survival protein SurE; Nucleotidase that shows phosphatase activity on nucl [...]	Present	0.999271
cluster768	9	NOG123980	S	dolichyl-phosphate-mannose-protein mannosyltransferase protein	Present	0.999271
cluster769	9	COG1570	L	exodeoxyribonuclease VII, large subunit; Bidirectionally degrades single-stranded DNA into l [...]	Present	0.999271
cluster770	9	COG0576	O	GrpE protein; Participates actively in the response to hyperosmotic and heat shock by preven [...]	Present	0.999271
cluster771	9	/	/	/	Present	0.999271
cluster772	9	COG0451	MG	putative dihydroflavonol 4-reductase	Present	0.999271
cluster773	9	COG1175	G	binding-protein-dependent transport systems inner membrane component; Part of a binding-prot [...]	Present	0.999271
cluster774	9	COG0776	L	histone-like DNA-binding protein	Present	0.999271
cluster775	9	COG1048	C	aconitate hydratase	Present	0.999271
cluster776	9	COG0515	RTKL	protein kinase	Present	0.999271
cluster777	9	COG0817	L	Holliday junction resolvase; Nuclease that resolves Holliday junction intermediates in genet [...]	Present	0.999271
cluster778	9	NOG76843	S	hypothetical protein	Present	0.999271
cluster779	9	COG0825	I	acetyl-CoA carboxylase alpha subunit; Component of the acetyl coenzyme A carboxylase (ACC) c [...]	Present	0.999271
cluster780	9	COG0451	MG	putative dihydroflavonol 4-reductase	Present	0.999271
cluster781	9	COG2109	H	cob(I)yrinic acid a,c-diamide adenosyltransferase	Present	0.999271
cluster782	9	COG0789	K	transcription regulator protein	Present	0.999271
cluster783	9	COG0436	E	aspartate aminotransferase	Present	0.999271
cluster784	9	COG0544	O	trigger factor; Involved in protein export. Acts as a chaperone by maintaining the newly syn [...]	Present	0.999271
cluster785	9	COG1825	J	50S ribosomal protein L25/general stress protein Ctc; This is one of the proteins that binds [...]	Present	0.999271
cluster786	9	COG0745	TK	putative response regulator (CheY-like)	Present	0.999271
cluster787	9	COG0008	J	glutaminyl-tRNA synthetase	Present	0.999271
cluster788	9	COG0507	L	RecD/TraA family helicase	Present	0.999271
cluster789	9	COG4956	R	PilT domain-containing protein	Present	0.999271
cluster790	9	COG1211	I	2-C-methyl-D-erythritol 4-phosphate cytidylyltransferase; Catalyzes the formation of 4-dipho [...]	Present	0.999271
cluster791	9	COG0245	I	2C-methyl-D-erythritol 2,4-cyclodiphosphate synthase	Present	0.999271
cluster792	9	COG1574	R	hypothetical protein	Present	0.999271
cluster793	9	/	/	/	Present	0.999271
cluster794	9	COG1214	O	glycoprotein endopeptidase	Present	0.999271
cluster795	9	COG0673	R	putative oxidoreductase	Present	0.999271
cluster796	9	COG2003	L	DNA repair protein RadC	Present	0.999271
cluster797	9	COG0642	T	multi-sensor signal transduction histidine kinase	Present	0.999271
cluster798	9	NOG09501	S	hypothetical protein	Present	0.999271
cluster799	9	COG2877	M	2-dehydro-3-deoxyphosphooctonate aldolase	Present	0.999271
cluster800	9	COG0153	G	galactokinase	Present	0.999271
cluster801	9	COG3869	E	ATP:guanido phosphotransferase	Present	0.999271
cluster802	9	COG3880	S	UvrB/UvrC motif-containing protein	Present	0.999271
cluster803	9	/	/	/	Present	0.999271
cluster804	9	COG1028	IQR	3-oxoacyl-(acyl-carrier-protein) reductase	Present	0.999271
cluster805	9	COG0056	C	F0F1 ATP synthase subunit alpha; Produces ATP from ADP in the presence of a proton gradient [...]	Present	0.999271
cluster806	9	COG0681	U	peptidase S26A, signal peptidase I	Present	0.999271
cluster807	9	COG0330	O	band 7 protein	Present	0.999271
cluster808	9	NOG84914	S	hypothetical protein	Present	0.999271
cluster809	9	COG0437	C	4Fe-4S ferredoxin iron-sulfur binding domain-containing protein	Present	0.999271
cluster810	9	NOG39879	S	hypothetical protein	Present	0.999271
cluster811	9	NOG39914	S	hypothetical protein	Present	0.999271
cluster812	9	COG1014	C	pyruvate flavodoxin/ferredoxin oxidoreductase domain-containing protein	Present	0.999271
cluster813	9	COG0694	O	NifU-like protein	Present	0.999271
cluster814	9	COG0071	O	small heat shock protein	Present	0.999271
cluster815	9	COG0852	C	NADH dehydrogenase (ubiquinone); NDH-1 shuttles electrons from NADH, via FMN and iron- sulfu [...]	Present	0.999271
cluster816	9	COG0838	C	NADH-ubiquinone/plastoquinone oxidoreductase chain 3; NDH-1 shuttles electrons from NADH, vi [...]	Present	0.999271
cluster817	9	COG0118	E	HisH1	Present	0.999271
cluster818	9	COG0520	E	aminotransferase class V	Present	0.999271
cluster819	9	COG0124	J	histidyl-tRNA synthetase	Present	0.999271
cluster820	9	COG2165	NU	general secretion pathway protein G	Present	0.999271
cluster821	9	COG0505	EF	carbamoyl phosphate synthase small subunit	Present	0.999271
cluster822	9	COG0667	C	aldo/keto reductase	Present	0.999271
cluster823	9	COG0755	O	cytochrome c-type biogenesis protein CcsB	Present	0.999271
cluster824	9	COG1207	M	N-acetylglucosamine-1-phosphate uridyltransferase; Catalyzes the last two sequential reactio [...]	Present	0.999271
cluster825	9	COG0113	H	delta-aminolevulinic acid dehydratase	Present	0.999271
cluster826	9	COG1301	C	proton/glutamate symporter	Present	0.999271
cluster827	9	/	/	/	Present	0.999271
cluster828	9	NOG125369	S	hypothetical protein	Present	0.999271
cluster829	9	COG1373	R	hypothetical protein	Present	0.999271
cluster830	8	COG4747	R	ACT domain protein	Present	0.999263
cluster831	8	COG1713	H	metal dependent phosphohydrolase	Present	0.999261
cluster832	8	COG1329	K	CarD family transcriptional regulator	Present	0.999251
cluster833	8	NOG47679	R	hypothetical protein	Present	0.999208
cluster834	8	COG0642	T	multi-sensor signal transduction histidine kinase	Present	0.999193
cluster835	8	NOG220736	/	hypothetical protein	Present	0.999179
cluster836	8	NOG45198	S	hypothetical protein	Present	0.999179
cluster837	8	/	/	/	Present	0.999173
cluster838	8	NOG38811	S	hypothetical protein	Present	0.999105
cluster839	8	COG1862	U	preprotein translocase subunit YajC	Present	0.999086
cluster840	8	NOG47349	S	hypothetical protein	Present	0.999055
cluster841	8	NOG25494	/	glycosyltransferase domain-containing protein	Present	0.998995
cluster842	8	COG1653	G	maltose-binding protein	Present	0.998995
cluster843	8	COG1653	G	maltose-binding protein	Present	0.998969
cluster844	8	COG1175	G	binding-protein-dependent transport systems inner membrane component; Part of a binding-prot [...]	Present	0.998918
cluster845	8	COG0652	O	peptidyl-prolyl cis-trans isomerase, cyclophilin-type; PPIases accelerate the folding of pro [...]	Present	0.998917
cluster846	8	COG2081	R	hypothetical protein	Present	0.998917
cluster847	8	COG0009	J	SUA5/YciO/YrdC/YwlC family protein	Present	0.99889
cluster848	8	COG0642	T	multi-sensor signal transduction histidine kinase	Present	0.99889
cluster849	8	COG1972	F	NupC family nucleoside transporter	Present	0.99889
cluster850	8	COG0624	E	peptidase M20	Present	0.99889
cluster851	8	NOG70465	R	hypothetical protein	Present	0.998879
cluster852	8	COG1232	H	amine oxidase	Present	0.998871
cluster853	8	NOG67577	S	putative N-acetylmuramoyl-L-alanine amidase	Present	0.998859
cluster854	8	COG3330	S	Rho termination factor domain protein	Present	0.998859
cluster855	8	COG1040	R	phosphoribosyltransferase	Present	0.998859
cluster856	8	COG0803	P	periplasmic solute binding protein	Present	0.998859
cluster857	8	COG1108	P	ABC-3 protein	Present	0.998833
cluster858	8	COG1108	P	ABC-3 protein	Present	0.998823
cluster859	8	NOG116349	S	glycosyltransferase	Present	0.998814
cluster860	8	COG1385	S	16S ribosomal RNA methyltransferase RsmE	Present	0.998786
cluster861	8	NOG42259	R	hypothetical protein	Present	0.998786
cluster862	8	COG1032	C	putative Fe-S oxidoreductase family protein	Present	0.998786
cluster863	8	/	/	/	Present	0.998786
cluster864	8	/	/	/	Present	0.998786
cluster865	8	/	/	/	Present	0.998786
cluster866	8	NOG39631	S	hypothetical protein	Present	0.998786
cluster867	8	COG0227	J	ribosomal protein L28	Present	0.998786
cluster868	8	COG3359	L	hypothetical protein	Present	0.998786
cluster869	8	COG1649	S	hypothetical protein	Present	0.998786
cluster870	8	/	/	/	Present	0.998786
cluster871	8	COG4972	NU	type IV pilus biogenesis protein PilM	Present	0.998786
cluster872	8	COG2971	G	N-acetylglucosamine kinase	Present	0.998786
cluster873	8	COG0593	L	chromosomal replication initiation protein; Plays an important role in the initiation and re [...]	Present	0.998786
cluster874	8	COG0402	FR	N-ethylammeline chlorohydrolase; Catalyzes the deamination of 5-methylthioadenosine and S-ad [...]	Present	0.998786
cluster875	8	COG0509	E	glycine cleavage system protein H; The glycine cleavage system catalyzes the degradation of [...]	Present	0.998786
cluster876	8	COG0739	M	Peptidase M23	Present	0.998786
cluster877	8	COG3568	R	putative endonuclease/exonuclease/phosphatase family protein	Present	0.998786
cluster878	8	COG0106	E	1-(5-phosphoribosyl)-5-[(5- phosphoribosylamino)methylideneamino] imidazole-4-carboxamide is [...]	Present	0.998786
cluster879	8	COG5505	S	protein of unknown function DUF819	Present	0.998786
cluster880	8	COG0774	M	UDP-3-O-[3-hydroxymyristoyl] N-acetylglucosamine deacetylase; Involved in the biosynthesis o [...]	Present	0.998786
cluster881	8	COG0352	H	hypothetical protein	Present	0.998786
cluster882	8	NOG25494	/	glycosyltransferase domain-containing protein	Present	0.998786
cluster883	8	NOG77394	M	outer membrane efflux protein	Present	0.998786
cluster884	8	COG0614	P	periplasmic binding protein	Present	0.998786
cluster885	8	COG0162	J	tyrosyl-tRNA synthetase; Catalyzes the attachment of tyrosine to tRNA(Tyr) in a two-step rea [...]	Present	0.998786
cluster886	8	COG0438	M	glycosyltransferase	Present	0.998786
cluster887	8	COG0642	T	multi-sensor signal transduction histidine kinase	Present	0.998786
cluster888	8	COG0497	L	DNA repair protein RecN	Present	0.998786
cluster889	8	COG0253	E	diaminopimelate epimerase	Present	0.998786
cluster890	8	COG0637	R	putative phosphatase	Present	0.998772
cluster891	8	COG0739	M	Peptidase M23	Present	0.998772
cluster892	8	COG0674	C	2-oxoglutarate ferredoxin oxidoreductase subunit alpha	Present	0.998772
cluster893	8	COG0139	E	phosphoribosyl-AMP cyclohydrolase (EC:3.5.4.19)	Present	0.998772
cluster894	8	COG2208	TK	putative two-component response regulator receiver protein (phosphoserine phosphatase)	Present	0.998772
cluster895	8	COG1131	V	ABC transporter related	Present	0.998772
cluster896	8	COG2110	R	Appr-1-p processing domain protein	Present	0.998772
cluster897	8	NOG125867	O	glycosyl transferase family protein	Present	0.998772
cluster898	8	COG1721	R	hypothetical protein	Present	0.998772
cluster899	8	COG1820	G	N-acetylglucosamine 6-phosphate deacetylase	Present	0.998772
cluster900	8	COG0745	TK	putative response regulator (CheY-like)	Present	0.998772
cluster901	8	COG0345	E	pyrroline-5-carboxylate reductase	Present	0.998772
cluster902	8	COG0438	M	glycosyltransferase	Present	0.998772
cluster903	8	NOG85046	S	hypothetical protein	Present	0.998768
cluster904	8	COG0438	M	glycosyltransferase	Present	0.998762
cluster905	8	COG0438	M	glycosyltransferase	Present	0.998728
cluster906	8	COG1762	GT	Na+/H+ antiporter	Present	0.998708
cluster907	8	COG0611	H	thiamine monophosphate kinase	Present	0.998708
cluster908	8	COG1716	T	FHA domain-TPR-repeat-containing protein	Present	0.998708
cluster909	8	COG1151	C	hydroxylamine reductase	Present	0.998708
cluster910	8	NOG232712	S	hypothetical protein	Present	0.998708
cluster911	8	COG1070	G	L-fuculose kinase	Present	0.998708
cluster912	8	COG0438	M	glycosyltransferase	Present	0.998708
cluster913	8	COG0438	M	glycosyltransferase	Present	0.998708
cluster914	8	/	/	/	Present	0.998708
cluster915	8	COG2006	S	hypothetical protein	Present	0.998708
cluster916	8	COG0141	E	histidinol dehydrogenase	Present	0.998708
cluster917	8	COG1277	R	ABC-2 type transporter	Present	0.998708
cluster918	8	COG3225	N	hypothetical protein	Present	0.998708
cluster919	8	COG0281	C	malic enzyme	Present	0.998708
cluster920	8	COG1908	C	methyl-viologen-reducing hydrogenase delta subunit	Present	0.998708
cluster921	8	COG3872	R	hypothetical protein	Present	0.998708
cluster922	8	COG0145	EQ	putative hydantoinase/oxoprolinase fusion protein (hydantoin converting enzyme)	Present	0.998708
cluster923	8	NOG270290	/	glycosyl transferase family 39	Present	0.998708
cluster924	8	COG0602	O	radical activating enzyme	Present	0.998708
cluster925	8	COG4745	O	glycosyl transferase family protein	Present	0.998708
cluster926	8	COG0727	R	hypothetical protein	Present	0.998708
cluster927	8	COG0291	J	50S ribosomal protein L35	Present	0.998708
cluster928	8	/	/	/	Present	0.998708
cluster929	8	/	/	/	Present	0.998708
cluster930	8	COG0463	M	glycosyl transferase, group 2 family protein	Present	0.998708
cluster931	8	COG0021	G	transketolase	Present	0.998708
cluster932	8	COG0312	R	hypothetical protein	Present	0.998708
cluster933	8	COG2931	Q	endoglucanase	Present	0.998708
cluster934	8	NOG82297	S	spore germination protein, putative	Present	0.998708
cluster935	8	COG1212	M	3-deoxy-D-manno-octulosonate cytidylyltransferase	Present	0.998708
cluster936	8	COG1376	S	spore protein YkuD	Present	0.998708
cluster937	8	COG1100	R	MglA protein	Present	0.998708
cluster938	8	COG5011	S	radical SAM domain-containing protein	Present	0.998708
cluster939	8	COG0859	M	heptosyl transferase I	Present	0.998708
cluster940	8	COG0463	M	glycosyl transferase, group 2 family protein	Present	0.998708
cluster941	8	COG2103	R	hypothetical protein	Present	0.998708
cluster942	8	COG1640	G	4-alpha-glucanotransferase	Present	0.998708
cluster943	8	COG3367	S	hypothetical protein	Present	0.998669
cluster944	8	COG1061	KL	superfamily II DNA/RNA helicase	Present	0.99862
cluster945	8	NOG04171	S	hypothetical protein	Present	0.998599
cluster946	8	COG0724	R	RNA-binding region RNP-1	Present	0.998599
cluster947	8	COG0845	M	secretion protein HlyD	Present	0.998599
cluster948	8	COG0640	K	ArsR family transcriptional regulator	Present	0.998599
cluster949	8	COG0448	G	glucose-1-phosphate adenylyltransferase	Present	0.998599
cluster950	8	COG1543	S	hypothetical protein	Present	0.998599
cluster951	8	COG0745	TK	putative response regulator (CheY-like)	Present	0.998599
cluster952	8	COG3323	S	hypothetical protein	Present	0.998599
cluster953	8	NOG25494	/	glycosyltransferase domain-containing protein	Present	0.998599
cluster954	8	COG0396	O	FeS assembly ATPase SufC	Present	0.998599
cluster955	8	COG0535	R	Radical SAM domain protein	Present	0.998561
cluster956	8	COG1277	R	ABC-2 type transporter	Present	0.998514
cluster957	8	COG0860	M	N-acetylmuramoyl-L-alanine amidase	Present	0.998434
cluster958	8	COG1085	C	galactose-1-phosphate uridylyltransferase	Present	0.998425
cluster959	8	COG0502	H	biotin synthase; Catalyzes the conversion of dethiobiotin (DTB) to biotin by the insertion o [...]	Present	0.998425
cluster960	8	COG3303	P	catalytic subunit of cytochrome c nitrite reductase	Present	0.998425
cluster961	8	COG0438	M	glycosyltransferase	Present	0.998404
cluster962	8	COG0356	C	putative H+-transporting two-sector ATPase (chain a, AtpB); Key component of the proton chan [...]	Present	0.998404
cluster963	8	COG1090	R	hypothetical protein	Present	0.998404
cluster964	8	COG0259	H	hypothetical protein	Present	0.99839
cluster965	8	NOG150995	S	polysulphide reductase, NrfD	Present	0.998333
cluster966	8	COG0843	C	cytochrome c oxidase, subunit I	Present	0.998247
cluster967	8	COG0382	H	UbiA prenyltransferase family protein	Present	0.998232
cluster968	8	COG2333	R	DNA internalization-related competence protein ComEC/Rec2	Present	0.998223
cluster969	8	COG0628	R	hypothetical protein	Present	0.998215
cluster970	8	COG1391	OT	glutamine synthetase adenylyltransferase; Adenylation and deadenylation of glutamine synthet [...]	Present	0.998184
cluster971	8	COG0303	H	molybdenum cofactor synthesis domain protein	Present	0.998152
cluster972	8	COG0083	E	homoserine kinase	Present	0.998146
cluster973	8	COG1034	C	glutamate synthase beta chain-related oxidoreductase, containing 2Fe-2S and 4Fe-4S clusters	Present	0.998146
cluster974	8	COG1005	C	NADH dehydrogenase subunit H; NDH-1 shuttles electrons from NADH, via FMN and iron- sulfur ( [...]	Present	0.998132
cluster975	8	COG0713	C	NADH-ubiquinone oxidoreductase, chain 4L; NDH-1 shuttles electrons from NADH, via FMN and ir [...]	Present	0.998093
cluster976	8	COG1007	C	proton-translocating NADH-quinone oxidoreductase, chain N	Present	0.998083
cluster977	8	COG1242	R	radical SAM protein, family	Present	0.998065
cluster978	8	COG1331	O	hypothetical protein	Present	0.998065
cluster979	8	/	/	/	Present	0.998048
cluster980	8	COG2120	S	LmbE family protein	Present	0.998048
cluster981	8	COG0360	J	ribosomal protein S6; Binds together with S18 to 16S ribosomal RNA (By similarity)	Present	0.998026
cluster982	8	COG1600	C	hypothetical protein	Present	0.998026
cluster983	8	COG3155	Q	isoprenoid biosynthesis protein with amidotransferase-like domain	Present	0.998015
cluster984	8	COG1691	R	hypothetical protein	Present	0.998009
cluster985	8	COG1641	S	hypothetical protein	Present	0.997996
cluster986	8	COG0713	C	NADH-ubiquinone oxidoreductase, chain 4L; NDH-1 shuttles electrons from NADH, via FMN and ir [...]	Present	0.997969
cluster987	8	COG1007	C	proton-translocating NADH-quinone oxidoreductase, chain N	Present	0.997943
cluster988	8	COG1005	C	NADH dehydrogenase subunit H; NDH-1 shuttles electrons from NADH, via FMN and iron- sulfur ( [...]	Present	0.997943
cluster989	8	COG0119	E	homocitrate synthase	Present	0.997937
cluster990	8	COG1053	C	adenylylsulfate reductase subunit alpha	Present	0.997874
cluster991	8	COG0389	L	DNA-directed DNA polymerase	Present	0.99786
cluster992	8	COG0747	E	extracellular solute-binding protein	Present	0.997765
cluster993	8	COG0438	M	glycosyltransferase	Present	0.997758
cluster994	8	COG3227	E	peptidase M4 thermolysin	Present	0.997747
cluster995	8	COG2226	H	methyltransferase type 11	Present	0.997747
cluster996	8	COG0039	C	L-lactate dehydrogenase	Present	0.997679
cluster997	8	KOG1720	V	hypothetical protein	Present	0.99762
cluster998	8	COG0352	H	hypothetical protein	Present	0.99762
cluster999	8	COG0513	LKJ	DEAD-box ATP dependent DNA helicase	Present	0.99762
cluster1000	8	COG2844	O	UTP-GlnB uridylyltransferase, GlnD	Present	0.99762
cluster1001	8	COG1132	V	ABC transporter, ATPase subunit	Present	0.99762
cluster1002	8	NOG127691	/	hypothetical protein	Present	0.99762
cluster1003	8	NOG73054	S	hypothetical protein	Present	0.99762
cluster1004	8	NOG116671	S	hypothetical protein	Present	0.99762
cluster1005	8	COG2107	R	hypothetical protein	Present	0.99762
cluster1006	8	COG0828	J	30S ribosomal protein S21	Present	0.99762
cluster1007	8	COG0761	IM	hydroxymethylbutenyl pyrophosphate reductase; Converts 1-hydroxy-2-methyl-2-(E)-butenyl 4-di [...]	Present	0.99762
cluster1008	8	COG0373	H	glutamyl-tRNA reductase	Present	0.99762
cluster1009	8	COG1994	R	putative membrane-associated zinc metalloprotease	Present	0.99762
cluster1010	8	COG0277	C	oxidoreductase, FAD-binding	Present	0.99762
cluster1011	8	COG0142	H	geranylgeranyl pyrophosphate synthase	Present	0.99762
cluster1012	8	COG0759	S	hypothetical protein	Present	0.99762
cluster1013	8	COG2361	S	hypothetical protein	Present	0.99762
cluster1014	7	COG2088	M	regulatory protein SpoVG; Could be involved in septation (By similarity)	Present	0.99762
cluster1015	7	COG1350	R	tryptophan synthase subunit beta	Present	0.99762
cluster1016	7	COG2385	D	stage II sporulation-related protein	Present	0.99761
cluster1017	7	COG0778	C	nitroreductase	Present	0.997528
cluster1018	7	/	/	/	Present	0.997349
cluster1019	7	COG2373	R	large extracellular alpha-helical protein-like protein	Present	0.997349
cluster1020	7	COG3875	S	annotation not available	Present	0.997349
cluster1021	7	NOG26836	T	serine/threonine protein kinase	Present	0.997349
cluster1022	7	COG0066	E	3-isopropylmalate dehydratase, small subunit	Present	0.997349
cluster1023	7	COG1364	E	arginine biosynthesis bifunctional protein ArgJ	Present	0.997349
cluster1024	7	/	/	/	Present	0.997349
cluster1025	7	NOG05556	S	putative ribosephosphate isomerase	Present	0.997349
cluster1026	7	COG1012	C	1-pyrroline-5-carboxylate dehydrogenase	Present	0.997349
cluster1027	7	COG1847	R	SpoIIIJ-associated RNA-binding protein	Present	0.997349
cluster1028	7	NOG69811	R	acetyltransferase	Present	0.997349
cluster1029	7	COG1060	HR	thiamine biosynthesis protein ThiH	Present	0.997349
cluster1030	7	COG1923	R	RNA chaperone Hfq; RNA chaperone that binds small regulatory RNA (sRNAs) and mRNAs to facili [...]	Present	0.997149
cluster1031	7	NOG83423	S	oligo alginate lyase	Present	0.997124
cluster1032	7	COG0438	M	glycosyltransferase	Present	0.99706
cluster1033	7	COG1230	P	cation diffusion facilitator family transporter	Present	0.996998
cluster1034	7	COG0812	M	UDP-N-acetylenolpyruvoylglucosamine reductase	Present	0.996998
cluster1035	7	COG0498	E	threonine synthase	Present	0.996975
cluster1036	7	COG1302	S	hypothetical protein	Present	0.996975
cluster1037	7	COG0472	M	glycosyl transferase	Present	0.996874
cluster1038	7	COG1473	R	Ama/HipO/HyuC family hydrolase	Present	0.996872
cluster1039	7	COG0068	O	(NiFe) hydrogenase maturation protein HypF	Present	0.99676
cluster1040	7	COG0409	O	hydrogenase expression/formation protein HypD	Present	0.99676
cluster1041	7	COG0309	O	hydrogenase expression/formation protein HypE	Present	0.99676
cluster1042	7	COG1653	G	maltose-binding protein	Present	0.996688
cluster1043	7	COG3459	G	glycosyltransferase 36	Present	0.996672
cluster1044	7	COG2252	R	Xanthine/uracil/vitamin C permease	Present	0.996664
cluster1045	7	COG1529	C	aerobic-type carbon monoxide dehydrogenase, large subunit CoxL/CutL S	Present	0.996647
cluster1046	7	/	/	/	Present	0.996605
cluster1047	7	COG2355	E	membrane dipeptidase	Present	0.996605
cluster1048	7	COG0135	E	Phosphoribosylanthranilate isomerase	Present	0.996598
cluster1049	7	COG0791	M	cell wall hydrolase	Present	0.996598
cluster1050	7	/	/	/	Present	0.996598
cluster1051	7	COG1246	E	acetyltransferase	Present	0.996551
cluster1052	7	COG0438	M	glycosyltransferase	Present	0.996551
cluster1053	7	NOG126771	S	O-antigen polymerase	Present	0.996551
cluster1054	7	COG0438	M	glycosyltransferase	Present	0.996551
cluster1055	7	COG0477	GEPR	AmpG protein	Present	0.996551
cluster1056	7	COG0646	E	homocysteine S-methyltransferase	Present	0.996551
cluster1057	7	COG0205	G	6-phosphofructokinase 1	Present	0.996551
cluster1058	7	COG0760	O	PpiC-type peptidyl-prolyl cis-trans isomerase	Present	0.996551
cluster1059	7	COG1450	NU	general secretion pathway protein D	Present	0.996551
cluster1060	7	COG0673	R	putative oxidoreductase	Present	0.996551
cluster1061	7	COG0119	E	homocitrate synthase	Present	0.996551
cluster1062	7	COG0058	G	glycogen/starch/alpha-glucan phosphorylase; Phosphorylase is an important allosteric enzyme [...]	Present	0.996551
cluster1063	7	COG0801	H	2-amino-4-hydroxy-6- hydroxymethyldihydropteridine pyrophosphokinase	Present	0.996551
cluster1064	7	COG0802	R	protein of unknown function UPF0079	Present	0.996551
cluster1065	7	COG1496	S	hypothetical protein	Present	0.996551
cluster1066	7	COG3581	S	(R)-2-hydroxyglutaryl-CoA dehydratase activator-related protein	Present	0.996551
cluster1067	7	/	/	/	Present	0.996551
cluster1068	7	COG0797	M	rare lipoprotein A	Present	0.996551
cluster1069	7	COG4660	C	electron transport complex RsxE subunit	Present	0.996551
cluster1070	7	COG1063	ER	oxidoreductase, zinc-binding dehydrogenase family	Present	0.996551
cluster1071	7	COG0308	E	Peptidase M1 membrane alanine aminopeptidase	Present	0.996551
cluster1072	7	COG5405	O	ATP-dependent protease peptidase subunit	Present	0.996551
cluster1073	7	COG2131	F	hypothetical protein	Present	0.996551
cluster1074	7	COG2804	NU	type II secretion system protein E	Present	0.996551
cluster1075	7	COG0864	K	nickel responsive regulator; Transcriptional regulator (Potential)	Present	0.996551
cluster1076	7	COG0306	P	phosphate transporter	Present	0.996551
cluster1077	7	COG4576	QC	Ethanolamine utilization protein EutN/carboxysome structural protein Ccml	Present	0.996539
cluster1078	7	COG0517	R	pyridoxal-5'-phosphate-dependent protein beta subunit	Present	0.996539
cluster1079	7	COG2025	C	electron transfer flavoprotein subunit alpha	Present	0.996318
cluster1080	7	COG0204	I	phospholipid/glycerol acyltransferase	Present	0.996188
cluster1081	7	COG1086	MG	polysaccharide biosynthesis protein CapD	Present	0.996188
cluster1082	7	COG0705	R	Rhomboid family protein	Present	0.995944
cluster1083	7	COG1529	C	aerobic-type carbon monoxide dehydrogenase, large subunit CoxL/CutL S	Present	0.995943
cluster1084	7	COG3307	M	O-antigen polymerase	Present	0.995769
cluster1085	7	COG2870	M	ADP-heptose synthase; Catalyzes the phosphorylation of D-glycero-D-manno- heptose 7-phosphat [...]	Present	0.995743
cluster1086	7	COG4099	R	phospholipase/Carboxylesterase	Present	0.995743
cluster1087	7	COG0461	F	orotate phosphoribosyltransferase; Catalyzes the transfer of a ribosyl phosphate group from [...]	Present	0.995743
cluster1088	7	COG1828	F	phosphoribosylformylglycinamidine synthase, PurS protein	Present	0.995743
cluster1089	7	COG0455	D	ATP-binding protein	Present	0.995692
cluster1090	7	COG3267	U	AAA ATPase	Present	0.995667
cluster1091	7	COG0673	R	putative oxidoreductase	Present	0.995667
cluster1092	7	COG0543	HC	oxidoreductase FAD/NAD(P)-binding domain protein	Present	0.995517
cluster1093	7	COG0859	M	heptosyl transferase I	Present	0.995517
cluster1094	7	COG2048	C	CoB--CoM heterodisulfide reductase	Present	0.995343
cluster1095	7	COG2759	F	formate--tetrahydrofolate ligase	Present	0.995331
cluster1096	7	COG0534	V	putative multidrug resistance protein	Present	0.995321
cluster1097	7	COG1091	M	dTDP-4-dehydrorhamnose reductase	Present	0.9953
cluster1098	7	COG1653	G	maltose-binding protein	Present	0.995236
cluster1099	7	COG1253	R	hypothetical protein	Present	0.995236
cluster1100	7	COG1150	C	putative heterodisulfide reductase, C subunit	Present	0.995236
cluster1101	7	COG1514	J	2'-5' RNA ligase	Present	0.995236
cluster1102	7	COG0494	LR	NUDIX hydrolase	Present	0.995198
cluster1103	7	COG0332	I	3-oxoacyl-(acyl carrier protein) synthase III; Catalyzes the condensation reaction of fatty [...]	Present	0.995186
cluster1104	7	COG1399	R	hypothetical protein	Present	0.995141
cluster1105	7	COG0824	R	putative thioesterase	Present	0.99485
cluster1106	7	COG2515	E	D-cysteine desulfhydrase	Present	0.99456
cluster1107	7	COG1649	S	hypothetical protein	Present	0.99456
cluster1108	7	COG1649	S	hypothetical protein	Present	0.994494
cluster1109	7	COG0816	L	hypothetical protein; Could be a nuclease that resolves Holliday junction intermediates in g [...]	Present	0.99438
cluster1110	7	NOG74240	S	hypothetical protein	Present	0.99438
cluster1111	7	COG0726	G	GlcNAc deacetylase-related protein carbohydrate esterase family 4 protein	Present	0.99438
cluster1112	7	/	/	/	Present	0.99438
cluster1113	7	COG1940	KG	glucokinase	Present	0.99438
cluster1114	7	NOG255354	/	protein-export membrane protein	Present	0.99438
cluster1115	7	COG0030	J	dimethyladenosine transferase	Present	0.99438
cluster1116	7	NOG39935	S	hypothetical protein	Present	0.99396
cluster1117	7	COG0705	R	Rhomboid family protein	Present	0.99396
cluster1118	7	COG0071	O	small heat shock protein	Present	0.993747
cluster1119	7	/	/	/	Present	0.993747
cluster1120	7	NOG268136	/	hypothetical protein	Present	0.993747
cluster1121	7	COG1216	R	glycosyl transferase family protein	Present	0.993747
cluster1122	7	COG2135	S	protein of unknown function DUF159	Present	0.993679
cluster1123	7	COG0470	L	putative DNA polymerase III delta subunit	Present	0.993679
cluster1124	7	COG0822	C	nitrogen-fixing NifU-like protein	Present	0.993679
cluster1125	7	COG1051	F	NUDIX hydrolase	Present	0.993679
cluster1126	7	COG0071	O	small heat shock protein	Present	0.993679
cluster1127	7	COG2870	M	ADP-heptose synthase; Catalyzes the phosphorylation of D-glycero-D-manno- heptose 7-phosphat [...]	Present	0.993679
cluster1128	7	COG0372	C	citrate synthase I	Present	0.993679
cluster1129	7	NOG43659	R	metallophosphoesterase	Present	0.993679
cluster1130	7	COG0768	M	Peptidoglycan glycosyltransferase	Present	0.993679
cluster1131	7	COG1220	O	ATP-dependent protease ATP-binding subunit HslU; Chaperone subunit of a proteasome-like degr [...]	Present	0.993679
cluster1132	7	/	/	/	Present	0.993679
cluster1133	7	COG0438	M	glycosyltransferase	Present	0.993679
cluster1134	7	COG0438	M	glycosyltransferase	Present	0.993679
cluster1135	7	NOG05147	S	hypothetical protein	Present	0.993403
cluster1136	7	COG1929	G	glycerate kinase	Present	0.993348
cluster1137	7	COG1109	G	phosphomannomutase/phosphoglucomutase	Present	0.993184
cluster1138	7	COG3005	C	small subunit of cytochrome c nitrite reductase	Present	0.993108
cluster1139	7	NOG123901	C	H+-transporting two-sector ATPase lipid-binding protein (chainC, AtpE); F(1)F(0) ATP synthas [...]	Present	0.993054
cluster1140	7	COG1606	R	hypothetical protein	Present	0.993054
cluster1141	7	COG1866	C	phosphoenolpyruvate carboxykinase	Present	0.992846
cluster1142	7	NOG41238	S	hypothetical protein	Present	0.992846
cluster1143	7	COG0316	S	hypothetical protein	Present	0.992846
cluster1144	7	NOG46598	S	chaperone protein HtpG	Present	0.992846
cluster1145	7	NOG39441	C	hypothetical protein	Present	0.992846
cluster1146	7	COG0500	QR	SAM-dependent methyltransferase	Present	0.992487
cluster1147	7	COG0163	H	3-octaprenyl-4-hydroxybenzoate carboxy-lyase	Present	0.992291
cluster1148	7	COG1587	H	uroporphyrin-III C-methyltransferase	Present	0.992291
cluster1149	7	/	/	/	Present	0.992291
cluster1150	7	COG0053	P	cation efflux system protein	Present	0.992291
cluster1151	7	COG0479	C	succinate dehydrogenase iron-sulfur subunit	Present	0.992291
cluster1152	7	COG2896	H	molybdenum cofactor biosynthesis protein A	Present	0.992189
cluster1153	7	COG0679	R	auxin efflux carrier	Present	0.991945
cluster1154	7	NOG67577	S	putative N-acetylmuramoyl-L-alanine amidase	Present	0.991927
cluster1155	7	COG1501	G	alpha-glucosidase	Present	0.991927
cluster1156	7	COG0155	P	sulfite reductase (ferredoxin)	Present	0.991927
cluster1157	7	/	/	/	Present	0.991927
cluster1158	7	NOG04081	S	hypothetical protein	Present	0.991927
cluster1159	7	COG0438	M	glycosyltransferase	Present	0.991927
cluster1160	7	COG0438	M	glycosyltransferase	Present	0.991927
cluster1161	7	COG0623	I	enoyl-[acyl-carrier-protein] reductase [NADH]	Present	0.991927
cluster1162	7	COG0018	J	arginyl-tRNA synthetase	Present	0.991927
cluster1163	7	COG2957	E	peptidyl-arginine deiminase	Present	0.991927
cluster1164	7	NOG29706	S	Zn-dependent hydrolase, glyoxylase family	Present	0.991927
cluster1165	7	COG0224	C	F0F1 ATP synthase subunit gamma; Produces ATP from ADP in the presence of a proton gradient [...]	Present	0.991927
cluster1166	7	COG1410	E	5-methyltetrahydrofolate--homocysteine S-methyltransferase	Present	0.991927
cluster1167	7	COG0477	GEPR	AmpG protein	Present	0.991272
cluster1168	7	NOG73919	L	CRISPR-associated TIGR02710 family	Present	0.991248
cluster1169	7	COG0239	D	CrcB	Present	0.991248
cluster1170	7	COG0841	V	AcrB/AcrD/AcrF family protein	Present	0.991079
cluster1171	7	COG0450	O	peroxiredoxin	Present	0.990854
cluster1172	7	COG0508	C	pyruvate dehydrogenase complex, E2 component, dihydrolipoamide acetyltransferase	Present	0.990788
cluster1173	7	COG0508	C	pyruvate dehydrogenase complex, E2 component, dihydrolipoamide acetyltransferase	Present	0.990625
cluster1174	7	COG2094	L	DNA-3-methyladenine glycosylase	Present	0.990625
cluster1175	7	COG0701	R	permease	Present	0.990625
cluster1176	7	COG0526	OC	cytochrome c biogenesis protein	Present	0.990625
cluster1177	7	/	/	/	Present	0.990307
cluster1178	7	COG0612	R	Zn-dependent peptidase	Present	0.990307
cluster1179	7	COG1271	C	cytochrome bd ubiquinol oxidase subunit I	Present	0.990307
cluster1180	7	COG1294	C	cytochrome d ubiquinol oxidase, subunit II	Present	0.99028
cluster1181	7	COG0115	EH	branched-chain amino acid aminotransferase	Present	0.990219
cluster1182	7	COG0640	K	ArsR family transcriptional regulator	Present	0.990166
cluster1183	7	COG1171	E	threonine dehydratase	Present	0.990116
cluster1184	7	COG0055	C	F0F1 ATP synthase subunit beta; Produces ATP from ADP in the presence of a proton gradient a [...]	Present	0.990116
cluster1185	7	COG2204	T	two component, sigma54 specific, Fis family transcriptional regulator	Present	0.990116
cluster1186	7	COG2206	T	GSPII_E domain/HD domain/response regulator	Present	0.990116
cluster1187	7	COG3437	KT	response regulator receiver protein	Present	0.990116
cluster1188	7	/	/	/	Present	0.990116
cluster1189	7	NOG71244	/	hypothetical protein	Present	0.990116
cluster1190	7	COG2846	D	protein of unknown function DUF542 ScdA domain protein	Present	0.990116
cluster1191	7	COG1449	G	hypothetical protein	Present	0.990116
cluster1192	7	COG2755	E	hypothetical protein	Present	0.990116
cluster1193	7	COG1648	H	siroheme synthase	Present	0.990116
cluster1194	7	COG0567	C	2-oxoglutarate dehydrogenase E1 component	Present	0.990116
cluster1195	7	COG1027	E	aspartate ammonia-lyase	Present	0.990116
cluster1196	7	COG0043	H	3-octaprenyl-4hydroxybenzoate decarboxylase	Present	0.989956
cluster1197	7	NOG79286	R	metal dependent phosphohydrolase	Present	0.989915
cluster1198	7	COG1109	G	phosphomannomutase/phosphoglucomutase	Present	0.98986
cluster1199	7	COG0394	T	protein tyrosine phosphatase	Present	0.989165
cluster1200	7	COG1876	M	peptidase M15B and M15C DD-carboxypeptidase VanY/endolysin	Present	0.989165
cluster1201	7	COG2335	M	hypothetical protein	Present	0.989165
cluster1202	7	COG0004	P	ammonium transporter	Present	0.989165
cluster1203	7	/	/	/	Present	0.989165
cluster1204	7	COG1115	E	Bifunctional phosphatidylserine decarboxylase and sodium/alanine symporter	Present	0.989165
cluster1205	7	COG0704	P	negative regulator for pho regulon and putative enzyme in phosphate metabolism	Present	0.989165
cluster1206	7	/	/	/	Present	0.989165
cluster1207	7	NOG113715	S	hypothetical protein	Present	0.989165
cluster1208	7	NOG46075	/	spore coat protein CotH	Present	0.989165
cluster1209	7	COG2133	G	glucose sorbosone dehydrogenase	Present	0.989165
cluster1210	7	NOG46999	S	hypothetical protein	Present	0.989058
cluster1211	7	NOG40611	S	hypothetical protein	Present	0.989058
cluster1212	7	COG1373	R	hypothetical protein	Present	0.98903
cluster1213	6	COG0624	E	peptidase M20	Present	0.988565
cluster1214	6	NOG257100	S	hypothetical protein	Present	0.988565
cluster1215	6	/	/	/	Present	0.988565
cluster1216	6	COG2165	NU	general secretion pathway protein G	Present	0.988565
cluster1217	6	COG5479	M	N-acetylmuramoyl-L-alanine amidase family 2	Present	0.98793
cluster1218	6	NOG123980	S	dolichyl-phosphate-mannose-protein mannosyltransferase protein	Present	0.987787
cluster1219	6	COG0395	G	sugar ABC transporter permease; Part of a binding-protein-dependent transport system. Probab [...]	Present	0.987417
cluster1220	6	COG0572	F	phosphoribulokinase/uridine kinase	Present	0.986707
cluster1221	6	COG3409	M	hypothetical protein	Present	0.986571
cluster1222	6	COG1530	J	ribonuclease E	Present	0.986571
cluster1223	6	COG0474	P	ATPase, P-type (transporting), HAD superfamily, subfamily IC	Present	0.986571
cluster1224	6	COG0663	R	hypothetical protein	Present	0.986571
cluster1225	6	COG0469	G	pyruvate kinase	Present	0.986571
cluster1226	6	COG0031	E	cysteine synthase	Present	0.986407
cluster1227	6	COG4299	S	hypothetical protein	Present	0.986407
cluster1228	6	COG1595	K	RNA polymerase sigma factor RpoE	Present	0.986312
cluster1229	6	/	/	/	Present	0.986312
cluster1230	6	COG0334	E	glutamate dehydrogenase	Present	0.985993
cluster1231	6	COG0463	M	glycosyl transferase, group 2 family protein	Present	0.985953
cluster1232	6	COG3635	G	cofactor-independent phosphoglycerate mutase	Present	0.985667
cluster1233	6	COG0627	R	putative esterase	Present	0.985667
cluster1234	6	COG1502	I	hypothetical protein	Present	0.985667
cluster1235	6	COG1449	G	hypothetical protein	Present	0.985667
cluster1236	6	/	/	/	Present	0.985667
cluster1237	6	NOG78159	S	hypothetical protein	Present	0.985667
cluster1238	6	/	/	/	Present	0.985667
cluster1239	6	COG1450	NU	general secretion pathway protein D	Present	0.985667
cluster1240	6	COG0520	E	aminotransferase class V	Present	0.985667
cluster1241	6	/	/	/	Present	0.985667
cluster1242	6	COG1032	C	putative Fe-S oxidoreductase family protein	Present	0.985667
cluster1243	6	NOG04081	S	hypothetical protein	Present	0.985367
cluster1244	6	/	/	/	Present	0.985367
cluster1245	6	COG3883	S	membrane proteins related to metalloendopeptidase	Present	0.985367
cluster1246	6	COG0796	M	glutamate racemase	Present	0.985367
cluster1247	6	COG2006	S	hypothetical protein	Present	0.985367
cluster1248	6	COG3307	M	O-antigen polymerase	Present	0.985367
cluster1249	6	COG4970	NU	Tfp pilus assembly protein FimT-like protein	Present	0.985283
cluster1250	6	COG2071	R	probable glutamine amidotransferase	Present	0.985212
cluster1251	6	COG1472	G	glycosyl hydrolase	Present	0.985138
cluster1252	6	NOG147803	R	hypothetical protein	Present	0.984268
cluster1253	6	COG4658	C	electron transport complex protein RnfD	Present	0.984268
cluster1254	6	COG4657	C	electron transport complex protein RnfA	Present	0.984114
cluster1255	6	NOG04182	S	hypothetical protein	Present	0.983355
cluster1256	6	/	/	/	Present	0.983355
cluster1257	6	COG1670	J	GCN5-related N-acetyltransferase	Present	0.983206
cluster1258	6	COG4953	M	penicillin-binding protein 1C	Present	0.983199
cluster1259	6	/	/	/	Present	0.982988
cluster1260	6	COG0349	J	3'-5' exonuclease	Present	0.982988
cluster1261	6	COG0268	J	30S ribosomal protein S20; Binds directly to 16S ribosomal RNA (By similarity)	Present	0.982988
cluster1262	6	COG4576	QC	Ethanolamine utilization protein EutN/carboxysome structural protein Ccml	Present	0.982988
cluster1263	6	COG4576	QC	Ethanolamine utilization protein EutN/carboxysome structural protein Ccml	Present	0.982713
cluster1264	6	COG2086	C	Electron transfer flavoprotein alpha/beta-subunit	Present	0.982713
cluster1265	6	COG0044	F	dihydroorotase, multifunctional complex type	Present	0.982713
cluster1266	6	/	/	/	Present	0.982713
cluster1267	6	COG0395	G	sugar ABC transporter permease; Part of a binding-protein-dependent transport system. Probab [...]	Present	0.982713
cluster1268	6	COG0037	D	tRNA s2C32 biosynthesis protein; Required for the thiolation of cytidine in position 32 of t [...]	Present	0.982713
cluster1269	6	COG0229	O	Methionine sulfoxide reductase with associated domain	Present	0.982713
cluster1270	6	NOG257191	S	histidine kinase	Present	0.982639
cluster1271	6	NOG130076	R	S-layer-like protein	Present	0.982472
cluster1272	6	COG0702	MG	NAD-dependent epimerase/dehydratase	Present	0.982472
cluster1273	6	COG1453	R	aldo/keto reductase	Present	0.982472
cluster1274	6	NOG147758	/	hypothetical protein	Present	0.982381
cluster1275	6	COG1722	L	exodeoxyribonuclease VII small subunit; Bidirectionally degrades single-stranded DNA into la [...]	Present	0.981227
cluster1276	6	COG3010	G	N-acetylmannosamine-6-phosphate 2-epimerase; Converts N-acetylmannosamine-6-phosphate (ManNA [...]	Present	0.981227
cluster1277	6	COG2304	R	von Willebrand factor, type A	Present	0.98119
cluster1278	6	COG5427	S	TPR repeat-containing protein	Present	0.980756
cluster1279	6	COG1064	R	zinc-binding alcohol dehydrogenase family protein	Present	0.980756
cluster1280	6	COG1119	P	ABC transporter related protein	Present	0.980756
cluster1281	6	NOG39979	S	hypothetical protein	Present	0.980299
cluster1282	6	COG1941	C	NADH ubiquinone oxidoreductase 20 kDa subunit	Present	0.9802
cluster1283	6	/	/	/	Present	0.980135
cluster1284	6	COG1355	R	hypothetical protein	Present	0.980127
cluster1285	6	COG0728	R	integral membrane protein MviN	Present	0.979562
cluster1286	6	NOG263998	/	O-antigen polymerase	Present	0.979295
cluster1287	6	NOG253920	/	putative lipoprotein	Present	0.979062
cluster1288	6	COG1502	I	hypothetical protein	Present	0.979062
cluster1289	6	COG0603	R	ExsB protein; Catalyzes the transformation of GTP to 7-cyano-7- deazaguanine (preQ0) (By sim [...]	Present	0.978582
cluster1290	6	COG0500	QR	SAM-dependent methyltransferase	Present	0.97854
cluster1291	6	COG0792	L	hypothetical protein	Present	0.978049
cluster1292	6	NOG227757	R	50S ribosomal protein L30	Present	0.977591
cluster1293	6	COG4656	C	electron transport complex, protein RnfC	Present	0.97697
cluster1294	6	NOG67577	S	putative N-acetylmuramoyl-L-alanine amidase	Present	0.976101
cluster1295	6	NOG43113	S	hypothetical protein	Present	0.97597
cluster1296	6	COG0685	E	Methylenetetrahydrofolate reductase (NAD(P)H)	Present	0.97595
cluster1297	6	COG0858	J	ribosome-binding factor A; Associates with free 30S ribosomal subunits (but not with 30S sub [...]	Present	0.97595
cluster1298	6	COG1204	R	helicase	Present	0.97595
cluster1299	6	COG4262	R	spermine synthase	Present	0.97595
cluster1300	6	COG1109	G	phosphomannomutase/phosphoglucomutase	Present	0.97595
cluster1301	6	COG2313	Q	hypothetical protein	Present	0.97595
cluster1302	6	COG1975	O	hypothetical protein	Present	0.97595
cluster1303	6	NOG123702	S	hypothetical protein	Present	0.975536
cluster1304	6	COG1959	K	transcriptional regulator, BadM/Rrf2 family	Present	0.975319
cluster1305	6	COG0591	ER	Na+/solute symporter	Present	0.975233
cluster1306	6	NOG78031	S	peptidase M28	Present	0.974659
cluster1307	6	COG1486	G	glycoside hydrolase family protein	Present	0.973384
cluster1308	6	/	/	/	Present	0.973211
cluster1309	6	COG0681	U	peptidase S26A, signal peptidase I	Present	0.972986
cluster1310	6	COG0312	R	hypothetical protein	Present	0.972156
cluster1311	6	NOG233386	S	hypothetical protein	Present	0.972156
cluster1312	6	/	/	/	Present	0.972156
cluster1313	6	COG2077	O	Redoxin domain protein	Present	0.969602
cluster1314	6	/	/	/	Present	0.969219
cluster1315	6	COG0573	P	phosphate ABC transporter, permease protein; Part of a binding-protein-dependent transport s [...]	Present	0.968749
cluster1316	6	COG1734	T	transcriptional regulator, TraR/DksA family	Present	0.968333
cluster1317	6	COG0535	R	Radical SAM domain protein	Present	0.96739
cluster1318	6	COG1522	K	AsnC family transcriptional regulator	Present	0.967117
cluster1319	6	NOG220866	/	putative cytoplasmic protein	Present	0.967117
cluster1320	6	/	/	/	Present	0.967117
cluster1321	6	COG0712	C	ATP synthase delta subunit; F(1)F(0) ATP synthase produces ATP from ADP in the presence of a [...]	Present	0.967117
cluster1322	6	COG0457	R	TPR Domain containing protein	Present	0.967117
cluster1323	6	/	/	/	Present	0.967117
cluster1324	6	NOG83423	S	oligo alginate lyase	Present	0.967117
cluster1325	6	COG0167	F	dihydroorotate dehydrogenase 1B	Present	0.967117
cluster1326	6	COG0845	M	secretion protein HlyD	Present	0.967117
cluster1327	6	COG1959	K	transcriptional regulator, BadM/Rrf2 family	Present	0.967117
cluster1328	6	COG0719	O	cysteine desulfurase activator complex subunit SufB	Present	0.967117
cluster1329	6	COG0719	O	cysteine desulfurase activator complex subunit SufB	Present	0.967117
cluster1330	6	COG2151	R	FeS assembly SUF system protein	Present	0.967117
cluster1331	6	KOG1336	R	ferrodoxin reductase-like protein	Present	0.967117
cluster1332	6	COG0494	LR	NUDIX hydrolase	Present	0.967117
cluster1333	6	NOG10357	R	hypothetical protein	Present	0.967117
cluster1334	6	COG2009	C	succinate dehydrogenase (or fumarate reductase) cytochrome b subunit, b558 family	Present	0.967117
cluster1335	6	COG0612	R	Zn-dependent peptidase	Present	0.967117
cluster1336	6	COG0612	R	Zn-dependent peptidase	Present	0.967117
cluster1337	6	COG1226	P	TrkA domain-containing protein	Present	0.967117
cluster1338	6	COG1899	O	deoxyhypusine synthase-like protein	Present	0.967117
cluster1339	6	COG1078	R	hypothetical protein	Present	0.967117
cluster1340	6	COG3001	G	fructosamine kinase	Present	0.967117
cluster1341	6	COG0394	T	protein tyrosine phosphatase	Present	0.967117
cluster1342	6	COG1028	IQR	3-oxoacyl-(acyl-carrier-protein) reductase	Present	0.967117
cluster1343	6	COG1143	C	NADH-quinone oxidoreductase, chain I	Present	0.966739
cluster1344	6	COG0315	H	molybdenum cofactor biosynthesis protein C; Together with moaA, is involved in the conversio [...]	Present	0.966634
cluster1345	6	COG0205	G	6-phosphofructokinase 1	Present	0.965558
cluster1346	6	COG0415	L	deoxyribodipyrimidine photolyase	Present	0.964683
cluster1347	6	NOG127344	S	hypothetical protein	Present	0.964163
cluster1348	6	NOG239378	S	Tetratricopeptide TPR_2 repeat protein	Present	0.964101
cluster1349	6	COG1082	G	Xylose isomerase domain protein TIM barrel	Present	0.964101
cluster1350	6	COG0535	R	Radical SAM domain protein	Present	0.963948
cluster1351	6	COG1653	G	maltose-binding protein	Present	0.963948
cluster1352	6	COG1175	G	binding-protein-dependent transport systems inner membrane component; Part of a binding-prot [...]	Present	0.963948
cluster1353	6	COG0355	C	F0F1 ATP synthase subunit epsilon	Present	0.963623
cluster1354	6	COG0475	P	Na+/H+ antiporter	Present	0.961168
cluster1355	6	COG0607	P	rhodanese domain protein	Present	0.960142
cluster1356	6	COG0175	EH	phosphoadenosine phosphosulfate reductase	Present	0.959854
cluster1357	6	/	/	/	Present	0.959463
cluster1358	6	COG1649	S	hypothetical protein	Present	0.959463
cluster1359	6	COG0318	IQ	fatty-acid--CoA ligase	Present	0.959355
cluster1360	6	NOG68589	S	ribosomal protein L33	Present	0.959355
cluster1361	6	COG0500	QR	SAM-dependent methyltransferase	Present	0.958575
cluster1362	6	COG1408	R	metallophosphoesterase	Present	0.958575
cluster1363	6	NOG140721	C	NADH dehydrogenase I subunit 6	Present	0.95732
cluster1364	6	COG0123	BQ	histone deacetylase superfamily protein	Present	0.956161
cluster1365	6	/	/	/	Present	0.955711
cluster1366	6	NOG71126	S	50S ribosomal protein L32	Present	0.953588
cluster1367	6	COG0070	E	Glutamate synthase (ferredoxin)	Present	0.953588
cluster1368	6	NOG83807	L	hypothetical protein	Present	0.953319
cluster1369	6	NOG05757	S	hypothetical protein	Present	0.952629
cluster1370	6	COG0667	C	aldo/keto reductase	Present	0.952629
cluster1371	6	COG1166	E	arginine decarboxylase	Present	0.952043
cluster1372	6	NOG13019	S	hypothetical protein	Present	0.951963
cluster1373	6	COG0588	G	phosphoglycerate mutase 1 family; Catalyzes the interconversion of 2-phosphoglycerate and 3- [...]	Present	0.951674
cluster1374	6	NOG139681	C	acyl-CoA dehydrogenase domain-containing protein	Present	0.951603
cluster1375	6	COG0365	I	acetyl-coenzyme A synthetase	Present	0.951594
cluster1376	6	COG0040	E	ATP phosphoribosyltransferase related protein	Present	0.950072
cluster1377	6	NOG139647	F	thymidylate synthase	Present	0.950072
cluster1378	6	COG0395	G	sugar ABC transporter permease; Part of a binding-protein-dependent transport system. Probab [...]	Present	0.949686
cluster1379	6	COG0842	V	ABC-2 type transporter	Present	0.948933
cluster1380	6	COG3476	T	hypothetical protein	Present	0.944419
cluster1381	6	COG1167	KE	transcriptional regulator	Present	0.943637
cluster1382	6	COG0366	G	glycosy hydrolase family protein	Present	0.943637
cluster1383	6	COG2942	G	N-acylglucosamine 2-epimerase	Present	0.943637
cluster1384	6	COG0803	P	periplasmic solute binding protein	Present	0.942576
cluster1385	6	COG2046	P	sulfate adenylyltransferase	Present	0.94108
cluster1386	6	NOG84438	S	hypothetical protein	Present	0.94108
cluster1387	6	COG0363	G	glucosamine-6-phosphate deaminase	Present	0.933892
cluster1388	6	COG0300	R	short-chain dehydrogenase	Present	0.933584
cluster1389	6	COG0515	RTKL	protein kinase	Present	0.927306
cluster1390	6	COG3525	G	glycoside hydrolase family 20	Present	0.926719
cluster1391	6	NOG292677	/	hypothetical protein	Present	0.926719
cluster1392	6	COG1609	K	LacI family transcription regulator	Present	0.926719
cluster1393	6	COG3177	S	AsnC family regulatory protein	Present	0.926719
cluster1394	6	COG1373	R	hypothetical protein	Present	0.924724
cluster1395	6	NOG226502	S	polymorphic membrane protein	Present	0.924214
cluster1396	6	COG1373	R	hypothetical protein	Present	0.924214
cluster1397	6	NOG286788	/	hypothetical protein	Present	0.923361
cluster1398	5	COG1033	R	efflux transporter, putative, hydrophobe/amphiphile efflux-3 (HAE3) family	Present	0.919432
cluster1399	5	COG1454	C	putative alcohol dehydrogenase	Present	0.919432
cluster1400	5	NOG72702	H	putative methyltransferase CmuC	Present	0.919432
cluster1401	5	COG0549	E	carbamate kinase-like carbamoyl phosphate synthetase	Present	0.919432
cluster1402	5	COG3325	G	glycoside hydrolase family protein	Present	0.916367
cluster1403	5	COG1175	G	binding-protein-dependent transport systems inner membrane component; Part of a binding-prot [...]	Present	0.91049
cluster1404	5	COG0328	L	ribonuclease H; Endonuclease that specifically degrades the RNA of RNA- DNA hybrids (By simi [...]	Present	0.909093
cluster1405	5	COG0652	O	peptidyl-prolyl cis-trans isomerase, cyclophilin-type; PPIases accelerate the folding of pro [...]	Present	0.904032
cluster1406	5	COG0652	O	peptidyl-prolyl cis-trans isomerase, cyclophilin-type; PPIases accelerate the folding of pro [...]	Present	0.904032
cluster1407	5	COG0018	J	arginyl-tRNA synthetase	Present	0.903318
cluster1408	5	NOG135446	/	hypothetical protein	Present	0.903259
cluster1409	5	COG0110	R	putative UDP-N-acetylglucosamine diphosphorylase	Present	0.902886
cluster1410	5	NOG39631	S	hypothetical protein	Present	0.900303
cluster1411	5	COG3963	I	putative methyltransferase	Present	0.89678
cluster1412	5	COG1404	O	peptidase S8/S53 subtilisin kexin sedolisin	Present	0.89678
cluster1413	5	COG0477	GEPR	AmpG protein	Present	0.893649
cluster1414	5	/	/	/	Present	0.893649
cluster1415	5	/	/	/	Present	0.893649
cluster1416	5	COG1970	M	large conductance mechanosensitive channel protein; Channel that opens in response to stretc [...]	Present	0.893649
cluster1417	5	/	/	/	Present	0.893649
cluster1418	5	NOG73865	S	hypothetical protein	Present	0.893649
cluster1419	5	COG1360	N	OmpA/MotB domain protein	Present	0.892622
cluster1420	5	COG1032	C	putative Fe-S oxidoreductase family protein	Present	0.887604
cluster1421	5	COG0534	V	putative multidrug resistance protein	Present	0.88578
cluster1422	5	COG0703	E	shikimate kinase	Present	0.884454
cluster1423	5	/	/	/	Present	0.884454
cluster1424	5	COG2078	S	AMMECR1 domain-containing protein	Present	0.884454
cluster1425	5	COG0720	H	putative 6-pyruvoyl tetrahydropterin synthase	Present	0.884454
cluster1426	5	COG0277	C	oxidoreductase, FAD-binding	Present	0.884454
cluster1427	5	COG1073	R	alpha/beta fold family hydrolase	Present	0.884454
cluster1428	5	COG0760	O	PpiC-type peptidyl-prolyl cis-trans isomerase	Present	0.884454
cluster1429	5	COG4232	OC	thiol:disulfide interchange protein DsbD	Present	0.884454
cluster1430	5	/	/	/	Present	0.88445
cluster1431	5	COG1319	C	aerobic-type carbon monoxide dehydrogenase, middle subunit CoxM/CutM S	Present	0.88164
cluster1432	5	NOG27121	S	hypothetical protein	Present	0.870658
cluster1433	5	COG0731	C	putative Fe-S oxidoreductase	Present	0.86836
cluster1434	5	COG0726	G	GlcNAc deacetylase-related protein carbohydrate esterase family 4 protein	Present	0.86836
cluster1435	5	/	/	/	Present	0.863564
cluster1436	5	COG1409	R	phosphatase protein	Present	0.863564
cluster1437	5	COG2377	O	protein of unknown function UPF0075	Present	0.863081
cluster1438	5	COG0426	C	flavodoxin/nitric oxide synthase	Present	0.859554
cluster1439	5	COG0450	O	peroxiredoxin	Present	0.857949
cluster1440	5	COG1649	S	hypothetical protein	Present	0.857362
cluster1441	5	COG1550	S	hypothetical protein	Present	0.855256
cluster1442	5	COG1014	C	pyruvate flavodoxin/ferredoxin oxidoreductase domain-containing protein	Present	0.855256
cluster1443	5	COG2928	S	hypothetical protein	Present	0.855256
cluster1444	5	COG3525	G	glycoside hydrolase family 20	Present	0.855256
cluster1445	5	COG0848	U	biopolymer transport protein ExbD/TolR	Present	0.852435
cluster1446	5	COG0811	U	MotA/TolQ/ExbB proton channel	Present	0.852435
cluster1447	5	COG1774	S	hypothetical protein	Present	0.851287
cluster1448	5	/	/	/	Present	0.851287
cluster1449	5	COG0456	R	N-terminal acetyltransferase	Present	0.851287
cluster1450	5	COG0454	KR	acyltransferase-like protein	Present	0.851287
cluster1451	5	COG2121	S	hypothetical protein	Present	0.851287
cluster1452	5	COG2197	TK	two component LuxR family transcriptional regulator	Present	0.851287
cluster1453	5	COG0434	R	hypothetical LOC579795	Present	0.851287
cluster1454	5	COG1108	P	ABC-3 protein	Present	0.851287
cluster1455	5	COG0803	P	periplasmic solute binding protein	Present	0.851287
cluster1456	5	COG1216	R	glycosyl transferase family protein	Present	0.851287
cluster1457	5	COG1721	R	hypothetical protein	Present	0.851287
cluster1458	5	NOG16746	R	hypothetical protein	Present	0.851287
cluster1459	5	/	/	/	Present	0.851287
cluster1460	5	COG0642	T	multi-sensor signal transduction histidine kinase	Present	0.851287
cluster1461	5	COG0212	H	5-formyltetrahydrofolate cyclo-ligase	Present	0.851287
cluster1462	5	/	/	/	Present	0.851287
cluster1463	5	COG0572	F	phosphoribulokinase/uridine kinase	Present	0.851287
cluster1464	5	/	/	/	Present	0.851287
cluster1465	5	COG0791	M	cell wall hydrolase	Present	0.851287
cluster1466	5	COG2006	S	hypothetical protein	Present	0.851287
cluster1467	5	COG0050	J	elongation factor Tu	Present	0.851287
cluster1468	5	COG0726	G	GlcNAc deacetylase-related protein carbohydrate esterase family 4 protein	Present	0.851287
cluster1469	5	COG0806	J	16S rRNA-processing protein RimM; An accessory protein needed during the final step in the a [...]	Present	0.851287
cluster1470	5	COG2739	S	putative helix-turn-helix protein, YlxM/p13-like; Might take part in the signal recognition [...]	Present	0.851287
cluster1471	5	COG0451	MG	putative dihydroflavonol 4-reductase	Present	0.851287
cluster1472	5	COG0673	R	putative oxidoreductase	Present	0.851287
cluster1473	5	COG2068	R	hypothetical protein	Present	0.851287
cluster1474	5	NOG247491	S	hypothetical protein	Present	0.851287
cluster1475	5	COG2513	G	phosphoenolpyruvate phosphomutase	Present	0.851287
cluster1476	5	COG1148	C	4Fe-4S ferredoxin iron-sulfur binding domain-containing protein	Present	0.851287
cluster1477	5	/	/	/	Present	0.851287
cluster1478	5	COG3225	N	hypothetical protein	Present	0.851287
cluster1479	5	/	/	/	Present	0.851287
cluster1480	5	COG0438	M	glycosyltransferase	Present	0.851287
cluster1481	5	COG1073	R	alpha/beta fold family hydrolase	Present	0.851287
cluster1482	5	NOG27680	S	asparagine synthase (glutamine-hydrolyzing)	Present	0.851287
cluster1483	5	COG4747	R	ACT domain protein	Present	0.851287
cluster1484	5	/	/	/	Present	0.851287
cluster1485	5	/	/	/	Present	0.851287
cluster1486	5	COG0205	G	6-phosphofructokinase 1	Present	0.851287
cluster1487	5	COG0543	HC	oxidoreductase FAD/NAD(P)-binding domain protein	Present	0.851287
cluster1488	5	COG0726	G	GlcNAc deacetylase-related protein carbohydrate esterase family 4 protein	Present	0.851287
cluster1489	5	COG1409	R	phosphatase protein	Present	0.851287
cluster1490	5	COG2985	R	hypothetical protein	Present	0.851287
cluster1491	5	NOG127444	S	putative lipoprotein	Present	0.848451
cluster1492	5	/	/	/	Present	0.847594
cluster1493	5	COG4552	R	hypothetical protein	Present	0.847594
cluster1494	5	COG1032	C	putative Fe-S oxidoreductase family protein	Present	0.847594
cluster1495	5	COG1086	MG	polysaccharide biosynthesis protein CapD	Present	0.847594
cluster1496	5	COG1924	I	CoA enzyme activase	Present	0.843596
cluster1497	5	COG1274	C	Phosphoenolpyruvate carboxykinase (GTP)	Present	0.841769
cluster1498	5	/	/	/	Present	0.839668
cluster1499	5	COG2768	R	4Fe-4S ferredoxin iron-sulfur binding domain protein	Present	0.829238
cluster1500	5	COG2008	E	threonine aldolase	Present	0.827406
cluster1501	5	COG0438	M	glycosyltransferase	Present	0.825456
cluster1502	5	COG4843	S	hypothetical protein	Present	0.817378
cluster1503	5	COG1228	Q	imidazolonepropionase	Present	0.81627
cluster1504	5	NOG130668	C	hypothetical protein	Present	0.808874
cluster1505	5	COG4948	MR	mandelate racemase/muconate lactonizing protein	Present	0.807454
cluster1506	5	COG1649	S	hypothetical protein	Present	0.804465
cluster1507	5	NOG76217	O	hypothetical protein	Present	0.804465
cluster1508	5	NOG286351	/	hypothetical protein	Present	0.804465
cluster1509	5	NOG128586	G	hypothetical protein	Present	0.804465
cluster1510	5	COG0758	LU	DNA protecting protein DprA	Present	0.804465
cluster1511	5	COG3250	G	glycosy hydrolase family protein	Present	0.804465
cluster1512	5	NOG10483	S	hypothetical protein	Present	0.804465
cluster1513	5	NOG121898	S	hypothetical protein	Present	0.804465
cluster1514	5	NOG134404	S	hypothetical protein	Present	0.804465
cluster1515	5	NOG138804	/	hypothetical protein	Present	0.804465
cluster1516	5	NOG121815	S	hypothetical protein	Present	0.804465
cluster1517	5	NOG39572	S	hypothetical protein	Present	0.804465
cluster1518	5	NOG278129	/	PfkB	Present	0.804465
cluster1519	5	COG0402	FR	N-ethylammeline chlorohydrolase; Catalyzes the deamination of 5-methylthioadenosine and S-ad [...]	Present	0.797833
cluster1520	5	/	/	/	Present	0.791225
cluster1521	5	COG1404	O	peptidase S8/S53 subtilisin kexin sedolisin	Present	0.776956
cluster1522	5	/	/	/	Present	0.772933
cluster1523	5	COG0357	M	16S rRNA methyltransferase GidB; Specifically methylates the N7 position of a guanosine in 1 [...]	Present	0.772933
cluster1524	5	NOG84717	S	hypothetical protein	Present	0.76772
cluster1525	5	COG0110	R	putative UDP-N-acetylglucosamine diphosphorylase	Present	0.767515
cluster1526	5	/	/	/	Present	0.757942
cluster1527	5	COG0680	C	hydrogenase expression/formation protein, putative	Present	0.757942
cluster1528	5	COG0241	E	D,D-heptose 1,7-bisphosphate phosphatase	Present	0.757942
cluster1529	5	NOG83807	L	hypothetical protein	Present	0.757942
cluster1530	5	COG0483	G	Inositol-phosphate phosphatase	Present	0.756127
cluster1531	5	COG0726	G	GlcNAc deacetylase-related protein carbohydrate esterase family 4 protein	Present	0.751319
cluster1532	5	COG4577	QC	microcompartments protein	Present	0.750133
cluster1533	5	COG0622	R	hypothetical protein	Present	0.748537
cluster1534	5	COG3169	S	protein of unknown function DUF486	Present	0.748537
cluster1535	5	COG1216	R	glycosyl transferase family protein	Present	0.744481
cluster1536	5	COG1966	T	carbon starvation protein CstA	Present	0.744481
cluster1537	5	COG0545	O	peptidylprolyl isomerase, FKBP-type	Present	0.744481
cluster1538	5	/	/	/	Present	0.74253
cluster1539	5	COG0500	QR	SAM-dependent methyltransferase	Present	0.730394
cluster1540	5	COG0181	H	porphobilinogen deaminase	Present	0.729521
cluster1541	5	COG0500	QR	SAM-dependent methyltransferase	Present	0.729521
cluster1542	5	COG0477	GEPR	AmpG protein	Present	0.729521
cluster1543	5	COG1881	R	hypothetical protein	Present	0.728574
cluster1544	5	COG1092	R	hypothetical protein	Present	0.727046
cluster1545	5	COG2857	C	cytochrome c oxidase, subunit II	Present	0.727046
cluster1546	5	COG1845	C	cytochrome c oxidase subunit III	Present	0.725394
cluster1547	5	NOG42634	S	CAA(3)-type oxidase subunit IV	Present	0.719735
cluster1548	5	KOG0631	G	hypothetical protein	Present	0.717896
cluster1549	5	COG0438	M	glycosyltransferase	Present	0.717896
cluster1550	5	COG0600	P	ABC-type nitrate/sulfonate/bicarbonate transport systemM permease component; Part of a bindi [...]	Present	0.717896
cluster1551	5	COG0715	P	ABC transporter periplasmic substrate-binding protein	Present	0.717896
cluster1552	5	COG1959	K	transcriptional regulator, BadM/Rrf2 family	Present	0.717896
cluster1553	5	COG2027	M	D-alanyl-D-alanine carboxypeptidase/D-alanyl-D-alanine-endopeptidase	Present	0.717896
cluster1554	5	COG0132	H	dethiobiotin synthase	Present	0.717896
cluster1555	5	NOG77394	M	outer membrane efflux protein	Present	0.717896
cluster1556	5	COG0822	C	nitrogen-fixing NifU-like protein	Present	0.717896
cluster1557	5	COG0438	M	glycosyltransferase	Present	0.717896
cluster1558	5	COG0642	T	multi-sensor signal transduction histidine kinase	Present	0.717896
cluster1559	5	COG1015	G	phosphopentomutase; Phosphotransfer between the C1 and C5 carbon atoms of pentose (By similarity)	Present	0.717896
cluster1560	5	COG1448	E	aromatic amino acid aminotransferase	Present	0.717896
cluster1561	5	COG2199	T	diguanylate cyclase	Present	0.717896
cluster1562	5	COG3411	C	ferredoxin	Present	0.717896
cluster1563	5	COG1560	M	lauroyl/myristoyl acyltransferase	Present	0.717896
cluster1564	5	COG5652	S	predicted integral membrane protein	Present	0.717896
cluster1565	5	COG1022	I	putative long-chain-fatty-acid-CoA ligase	Present	0.717685
cluster1566	5	NOG77753	U	Sec-independent protein translocase TatA; Required for correct localization of precursor pro [...]	Present	0.714002
cluster1567	5	COG1280	E	lysine exporter protein LysE/YggA	Present	0.711434
cluster1568	5	COG0838	C	NADH-ubiquinone/plastoquinone oxidoreductase chain 3; NDH-1 shuttles electrons from NADH, vi [...]	Present	0.708989
cluster1569	5	COG0628	R	hypothetical protein	Present	0.707747
cluster1570	5	/	/	/	Present	0.707747
cluster1571	5	COG0328	L	ribonuclease H; Endonuclease that specifically degrades the RNA of RNA- DNA hybrids (By simi [...]	Present	0.700823
cluster1572	5	COG1030	O	hypothetical protein	Present	0.700067
cluster1573	5	COG1595	K	RNA polymerase sigma factor RpoE	Present	0.696626
cluster1574	5	COG2210	S	pyridine nucleotide-disulphide oxidoreductase	Present	0.696626
cluster1575	5	COG0640	K	ArsR family transcriptional regulator	Present	0.696165
cluster1576	5	NOG296868	/	hypothetical protein	Present	0.693628
cluster1577	5	COG0477	GEPR	AmpG protein	Present	0.693628
cluster1578	5	NOG11557	S	hypothetical protein	Present	0.691343
cluster1579	5	COG1807	M	family 39 glycosyltransferase	Present	0.691343
cluster1580	5	COG2356	L	deoxyribonuclease I	Present	0.689942
cluster1581	5	COG0402	FR	N-ethylammeline chlorohydrolase; Catalyzes the deamination of 5-methylthioadenosine and S-ad [...]	Present	0.686254
cluster1582	5	/	/	/	Present	0.685084
cluster1583	5	COG0366	G	glycosy hydrolase family protein	Present	0.685084
cluster1584	5	/	/	/	Present	0.685084
cluster1585	5	COG0760	O	PpiC-type peptidyl-prolyl cis-trans isomerase	Present	0.685084
cluster1586	5	COG0834	ET	polar amino acid ABC transporter, inner membrane subunit	Present	0.685084
cluster1587	5	COG0664	T	phosphoprotein phosphatase	Present	0.685084
cluster1588	5	COG2128	S	alkylhydroperoxidase; Antioxidant protein with alkyl hydroperoxidase activity. Required for [...]	Present	0.685084
cluster1589	5	COG0296	G	glycosy hydrolase family protein	Present	0.685084
cluster1590	5	COG2609	C	pyruvate dehydrogenase subunit E1	Present	0.685084
cluster1591	5	COG1045	E	serine acetyltransferase	Present	0.685084
cluster1592	5	COG0826	O	peptidase U32	Present	0.685084
cluster1593	5	COG1363	G	cellulase	Present	0.685084
cluster1594	5	COG1392	P	hypothetical protein	Present	0.685084
cluster1595	5	COG1541	H	coenzyme F390 synthetase-like protein	Present	0.685084
cluster1596	5	COG3584	S	hypothetical protein	Present	0.685084
cluster1597	5	COG1082	G	Xylose isomerase domain protein TIM barrel	Present	0.685084
cluster1598	5	COG0673	R	putative oxidoreductase	Present	0.685084
cluster1599	5	COG0431	R	NADPH-dependent FMN reductase	Present	0.685084
cluster1600	5	COG0526	OC	cytochrome c biogenesis protein	Present	0.685084
cluster1601	5	/	/	/	Present	0.685084
cluster1602	5	COG0212	H	5-formyltetrahydrofolate cyclo-ligase	Present	0.685084
cluster1603	5	NOG68455	S	DNA repair ATPase-like protein	Present	0.685084
cluster1604	5	COG0449	M	glutamine amidotransferase class-II	Present	0.685084
cluster1605	5	COG1235	R	hypothetical protein	Present	0.685084
cluster1606	5	NOG27557	S	hypothetical protein	Present	0.685084
cluster1607	5	NOG44491	R	oxidoreductase domain protein	Present	0.685084
cluster1608	5	COG0561	R	periplasmic soluble lytic transglycosylase fused to ABC-type amino acid-binding protein (SLT [...]	Present	0.685084
cluster1609	5	COG0861	P	Integral membrane protein TerC	Present	0.681809
cluster1610	5	COG1683	S	hypothetical protein	Present	0.681809
cluster1611	5	COG1941	C	NADH ubiquinone oxidoreductase 20 kDa subunit	Present	0.681809
cluster1612	5	COG1034	C	glutamate synthase beta chain-related oxidoreductase, containing 2Fe-2S and 4Fe-4S clusters	Present	0.679984
cluster1613	5	NOG134118	S	hypothetical protein	Present	0.6784
cluster1614	5	COG0644	C	electron-transferring-flavoprotein dehydrogenase	Present	0.6784
cluster1615	5	COG0747	E	extracellular solute-binding protein	Present	0.675898
cluster1616	5	/	/	/	Present	0.67541
cluster1617	5	COG1832	R	CoA-binding domain protein	Present	0.67541
cluster1618	5	COG0535	R	Radical SAM domain protein	Present	0.67541
cluster1619	5	NOG70123	S	RDD domain containing protein	Present	0.67541
cluster1620	5	COG0860	M	N-acetylmuramoyl-L-alanine amidase	Present	0.67541
cluster1621	5	COG0412	Q	dienelactone hydrolase	Present	0.674639
cluster1622	5	COG1164	E	oligoendopeptidase F	Present	0.674639
cluster1623	5	COG1060	HR	thiamine biosynthesis protein ThiH	Present	0.67227
cluster1624	5	COG0726	G	GlcNAc deacetylase-related protein carbohydrate esterase family 4 protein	Present	0.67227
cluster1625	5	/	/	/	Present	0.671707
cluster1626	5	NOG149095	/	hypothetical protein	Present	0.671707
cluster1627	5	/	/	/	Present	0.671707
cluster1628	5	COG2353	S	hypothetical protein	Present	0.67123
cluster1629	5	COG2050	Q	phenylacetic acid degradation-related protein	Present	0.67123
cluster1630	5	/	/	/	Present	0.67123
cluster1631	5	COG2755	E	hypothetical protein	Present	0.67123
cluster1632	5	COG0516	F	IMP dehydrogenase/GMP reductase	Present	0.67123
cluster1633	5	COG0535	R	Radical SAM domain protein	Present	0.67123
cluster1634	5	/	/	/	Present	0.67123
cluster1635	5	/	/	/	Present	0.67123
cluster1636	5	COG0109	O	polyprenyltransferase (cytochrome oxidase assembly factor)	Present	0.67123
cluster1637	5	COG0842	V	ABC-2 type transporter	Present	0.67123
cluster1638	5	COG0463	M	glycosyl transferase, group 2 family protein	Present	0.67123
cluster1639	5	COG0586	S	putative integral membrane protein DedA-like protein	Present	0.67123
cluster1640	5	COG0153	G	galactokinase	Present	0.67123
cluster1641	5	COG1011	R	HAD family hydrolase	Present	0.67123
cluster1642	5	/	/	/	Present	0.67123
cluster1643	5	/	/	/	Present	0.67123
cluster1644	5	NOG127671	S	hypothetical protein	Present	0.67123
cluster1645	5	COG1075	R	hypothetical protein	Present	0.67123
cluster1646	5	COG0298	O	hydrogenase assembly chaperone HypC/HupF	Present	0.67123
cluster1647	5	COG2363	S	hypothetical protein	Present	0.67123
cluster1648	5	NOG132152	C	electron transfer flavoprotein beta subunit-like protein	Present	0.67123
cluster1649	5	NOG139009	S	electron transfer flavoprotein alpha subunit-like protein	Present	0.67123
cluster1650	5	COG1359	S	antibiotic biosynthesis monooxygenase	Present	0.67123
cluster1651	5	/	/	/	Present	0.67123
cluster1652	5	COG1541	H	coenzyme F390 synthetase-like protein	Present	0.67123
cluster1653	5	COG0673	R	putative oxidoreductase	Present	0.67123
cluster1654	5	COG2738	R	hypothetical protein	Present	0.67123
cluster1655	5	COG0205	G	6-phosphofructokinase 1	Present	0.67123
cluster1656	5	COG0364	G	glucose-6-phosphate 1-dehydrogenase	Present	0.67123
cluster1657	5	COG1801	S	hypothetical protein	Present	0.67123
cluster1658	5	COG0362	G	6-phosphogluconate dehydrogenase (EC:1.1.1.44)	Present	0.67123
cluster1659	5	COG0432	S	hypothetical protein	Present	0.67123
cluster1660	5	COG0524	G	PfkB family carbohydrate kinase	Present	0.67123
cluster1661	5	COG0733	R	sodium:neurotransmitter symporter	Present	0.67123
cluster1662	5	COG4946	S	putative Tricorn-like protease	Present	0.67123
cluster1663	5	COG0166	G	Glucose-6-phosphate isomerase	Present	0.67123
cluster1664	5	COG2202	T	two-component hybrid sensor and regulator	Present	0.67123
cluster1665	5	COG0257	J	50S ribosomal protein L36	Present	0.67123
cluster1666	5	COG3296	S	putative transmembrane protein	Present	0.67123
cluster1667	5	COG2312	R	putative erythromycin esterase	Present	0.670934
cluster1668	5	COG1217	T	GTP-binding protein TypA	Present	0.670694
cluster1669	5	COG5492	N	ChW repeat-containing protein	Present	0.670694
cluster1670	5	COG0393	/	hypothetical protein	Present	0.670694
cluster1671	5	COG1225	O	hypothetical protein	Present	0.670149
cluster1672	5	COG1959	K	transcriptional regulator, BadM/Rrf2 family	Present	0.670149
cluster1673	5	COG0147	EH	para-aminobenzoate synthase component I	Present	0.670149
cluster1674	5	/	/	/	Present	0.670149
cluster1675	5	COG0026	F	phosphoribosylaminoimidazole carboxylase ATPase subunit	Present	0.670149
cluster1676	5	COG0531	E	cationic amino acid transporter	Present	0.670149
cluster1677	5	COG0554	C	glycerol kinase; Key enzyme in the regulation of glycerol uptake and metabolism (By similarity)	Present	0.670149
cluster1678	5	/	/	/	Present	0.670149
cluster1679	5	COG2865	K	putative transcriptional regulator	Present	0.670149
cluster1680	5	COG4422	S	phage Gp37Gp68 family protein	Present	0.670149
cluster1681	5	COG0515	RTKL	protein kinase	Present	0.670149
cluster1682	5	COG1883	C	sodium ion-translocating decarboxylase, beta subunit	Present	0.670149
cluster1683	5	COG1373	R	hypothetical protein	Present	0.670149
cluster1684	5	COG1373	R	hypothetical protein	Present	0.670149
cluster1685	4	NOG39127	S	putative large exoprotein involved in heme utilization or adhesion	Present	0.670149
cluster1686	4	NOG227380	Z	hypothetical protein	Present	0.670149
cluster1687	4	NOG282424	/	coagulation factor 5/8 type domain protein	Present	0.670149
cluster1688	4	COG1905	C	NADH dehydrogenase (ubiquinone) 24 kDa subunit	Present	0.670149
cluster1689	4	COG1482	G	mannnose-6 phospate isomerase	Present	0.670149
cluster1690	4	COG0803	P	periplasmic solute binding protein	Present	0.670149
cluster1691	4	COG0168	P	TrkH family potassium uptake protein	Present	0.670149
cluster1692	4	NOG80784	S	hypothetical protein	Present	0.670149
cluster1693	4	NOG73199	S	hypothetical protein	Present	0.670149
cluster1694	4	NOG41492	S	sialate O-acetylesterase	Present	0.670149
cluster1695	4	NOG245967	S	hypothetical protein	Present	0.670149
cluster1696	4	/	/	/	Present	0.670149
cluster1697	4	COG2878	C	ferredoxin	Present	0.670149
cluster1698	4	COG3250	G	glycosy hydrolase family protein	Present	0.670149
cluster1699	4	NOG271188	/	hypothetical protein	Present	0.670149
cluster1700	4	COG0812	M	UDP-N-acetylenolpyruvoylglucosamine reductase	Present	0.670149
cluster1701	4	COG0616	OU	signal peptide peptidase SppA, 67K type	Present	0.670149
cluster1702	4	COG1773	C	rubredoxin	Present	0.670149
cluster1703	4	COG0845	M	secretion protein HlyD	Present	0.670149
cluster1704	4	COG1830	G	fructose-bisphosphate aldolase	Present	0.670149
cluster1705	4	NOG256578	S	metallophosphoesterase	Present	0.670149
cluster1706	4	COG0011	S	hypothetical protein	Present	0.670149
cluster1707	4	NOG232783	R	metallophosphoesterase	Present	0.670149
cluster1708	4	COG1533	L	Radical SAM domain protein	Present	0.670149
cluster1709	4	/	/	/	Present	0.670149
cluster1710	4	COG0546	R	HAD-superfamily hydrolase, subfamily IA, variant 3	Present	0.670149
cluster1711	4	COG0760	O	PpiC-type peptidyl-prolyl cis-trans isomerase	Present	0.670149
cluster1712	4	/	/	/	Present	0.670149
cluster1713	4	/	/	/	Present	0.670149
cluster1714	4	COG0162	J	tyrosyl-tRNA synthetase; Catalyzes the attachment of tyrosine to tRNA(Tyr) in a two-step rea [...]	Present	0.670149
cluster1715	4	COG1066	O	DNA repair protein RadA; May play a role in the repair of endogenous alkylation damage (By s [...]	Present	0.670149
cluster1716	4	COG2606	S	YbaK/prolyl-tRNA synthetase associated region	Present	0.670149
cluster1717	4	NOG121693	G	polysaccharide deacetylase	Present	0.670149
cluster1718	4	COG3023	V	putative N-acetylmuramoyl-L-alanine amidase	Present	0.670149
cluster1719	4	COG4239	R	inner membrane ABC transporter permease protein YejE; Part of a binding-protein-dependent tr [...]	Present	0.670149
cluster1720	4	COG0863	L	DNA modification methylase	Present	0.670149
cluster1721	4	NOG248585	S	hypothetical protein	Present	0.670149
cluster1722	4	COG1649	S	hypothetical protein	Present	0.670149
cluster1723	4	COG0438	M	glycosyltransferase	Present	0.670149
cluster1724	4	NOG04923	S	hypothetical protein	Present	0.670149
cluster1725	4	COG3437	KT	response regulator receiver protein	Present	0.670149
cluster1726	4	COG1450	NU	general secretion pathway protein D	Present	0.670149
cluster1727	4	COG1450	NU	general secretion pathway protein D	Present	0.670149
cluster1728	4	COG5001	T	response regulator receiver modulated diguanylate cyclase/phosphodiesterase with PAS/PAC sensor(s)	Present	0.670149
cluster1729	4	/	/	/	Present	0.670149
cluster1730	4	COG1175	G	binding-protein-dependent transport systems inner membrane component; Part of a binding-prot [...]	Present	0.670149
cluster1731	4	/	/	/	Present	0.670149
cluster1732	4	COG1013	C	2-oxoacid ferredoxin oxidoreductase subunit beta	Present	0.670149
cluster1733	4	COG1032	C	putative Fe-S oxidoreductase family protein	Present	0.670149
cluster1734	4	COG1360	N	OmpA/MotB domain protein	Present	0.670149
cluster1735	4	COG0451	MG	putative dihydroflavonol 4-reductase	Present	0.670149
cluster1736	4	COG2407	G	hypothetical protein	Present	0.670149
cluster1737	4	COG1838	C	C-terminal fumarate hydratase, class I	Present	0.668497
cluster1738	4	COG1778	R	3-deoxy-D-manno-octulosonate 8-phosphate phosphatase, YrbI family	Present	0.66837
cluster1739	4	/	/	/	Present	0.666493
cluster1740	4	/	/	/	Present	0.665532
cluster1741	4	/	/	/	Present	0.665204
cluster1742	4	COG1253	R	hypothetical protein	Present	0.665172
cluster1743	4	NOG125660	U	general secretion pathway protein K	Present	0.665172
cluster1744	4	COG1145	C	4Fe-4S ferredoxin iron-sulfur binding domain protein	Present	0.665172
cluster1745	4	COG0531	E	cationic amino acid transporter	Present	0.665172
cluster1746	4	NOG86701	S	4Fe-4S ferredoxin iron-sulfur binding domain protein	Present	0.665172
cluster1747	4	/	/	/	Present	0.665172
cluster1748	4	COG1328	F	anaerobic ribonucleoside triphosphate reductase	Present	0.665172
cluster1749	4	COG0535	R	Radical SAM domain protein	Present	0.665172
cluster1750	4	NOG45794	/	hypothetical protein	Present	0.665172
cluster1751	4	/	/	/	Present	0.662393
cluster1752	4	/	/	/	Present	0.657213
cluster1753	4	KOG0523	G	annotation not avaliable	Present	0.657213
cluster1754	4	/	/	/	Present	0.657213
cluster1755	4	COG1960	I	acyl-CoA dehydrogenase	Present	0.657213
cluster1756	4	COG3191	EQ	putative D-aminopeptidase	Present	0.657213
cluster1757	4	COG0534	V	putative multidrug resistance protein	Present	0.656035
cluster1758	4	NOG39517	S	TPR repeat-containing protein	Present	0.656035
cluster1759	4	/	/	/	Present	0.656035
cluster1760	4	COG4656	C	electron transport complex, protein RnfC	Present	0.653089
cluster1761	4	COG0071	O	small heat shock protein	Present	0.653089
cluster1762	4	COG0569	P	Trk system potassium uptake protein TrkA (K(+)-uptake protein trkA)	Present	0.653089
cluster1763	4	COG3664	G	Carbohydrate-binding family 9	Present	0.653089
cluster1764	4	COG1579	R	protein of unknown function DUF164	Present	0.652497
cluster1765	4	COG0517	R	pyridoxal-5'-phosphate-dependent protein beta subunit	Present	0.651191
cluster1766	4	COG1069	C	putative carbohydrate kinase	Present	0.650656
cluster1767	4	COG0357	M	16S rRNA methyltransferase GidB; Specifically methylates the N7 position of a guanosine in 1 [...]	Present	0.650601
cluster1768	4	/	/	/	Present	0.650601
cluster1769	4	COG1343	L	CRISPR-associated Cas2 family protein	Present	0.650255
cluster1770	4	COG1518	L	CRISPR-associated Cas1 family protein	Present	0.650255
cluster1771	4	NOG04182	S	hypothetical protein	Present	0.650255
cluster1772	4	NOG263093	S	hypothetical protein	Present	0.650255
cluster1773	4	/	/	/	Present	0.650255
cluster1774	4	COG2165	NU	general secretion pathway protein G	Present	0.650255
cluster1775	4	COG0411	E	branched-chain amino acid ABC transporter ATP-binding protein	Present	0.650255
cluster1776	4	NOG45190	S	hypothetical protein	Present	0.650255
cluster1777	4	COG0683	E	extracellular ligand-binding receptor	Present	0.650255
cluster1778	4	COG0535	R	Radical SAM domain protein	Present	0.650255
cluster1779	4	/	/	/	Present	0.650255
cluster1780	4	/	/	/	Present	0.650255
cluster1781	4	COG0226	P	phosphate ABC transporter periplasmic-binding protein	Present	0.650255
cluster1782	4	COG0573	P	phosphate ABC transporter, permease protein; Part of a binding-protein-dependent transport s [...]	Present	0.650255
cluster1783	4	COG0491	R	metallo-beta-lactamase family protein	Present	0.650255
cluster1784	4	/	/	/	Present	0.650255
cluster1785	4	/	/	/	Present	0.650255
cluster1786	4	COG1573	L	uracil-DNA glycosylase	Present	0.650255
cluster1787	4	/	/	/	Present	0.649887
cluster1788	4	COG2200	T	FOG EAL domain-containing protein	Present	0.649887
cluster1789	4	COG0451	MG	putative dihydroflavonol 4-reductase	Present	0.648901
cluster1790	4	COG0265	O	DO serine protease	Present	0.648901
cluster1791	4	COG1610	S	hypothetical protein	Present	0.648901
cluster1792	4	COG2318	S	DinB	Present	0.648901
cluster1793	4	/	/	/	Present	0.646058
cluster1794	4	NOG268971	/	UbiA prenyltransferase	Present	0.644063
cluster1795	4	/	/	/	Present	0.642993
cluster1796	4	/	/	/	Present	0.642993
cluster1797	4	/	/	/	Present	0.64218
cluster1798	4	COG0760	O	PpiC-type peptidyl-prolyl cis-trans isomerase	Present	0.641534
cluster1799	4	/	/	/	Present	0.640173
cluster1800	4	COG2344	R	redox-sensing transcriptional repressor REX; Modulates transcription in response to changes [...]	Present	0.640173
cluster1801	4	COG2206	T	GSPII_E domain/HD domain/response regulator	Present	0.640173
cluster1802	4	/	/	/	Present	0.640173
cluster1803	4	COG0720	H	putative 6-pyruvoyl tetrahydropterin synthase	Present	0.640173
cluster1804	4	COG0477	GEPR	AmpG protein	Present	0.640173
cluster1805	4	NOG10781	S	hypothetical protein	Present	0.640173
cluster1806	4	NOG40691	S	hypothetical protein	Present	0.640173
cluster1807	4	NOG67577	S	putative N-acetylmuramoyl-L-alanine amidase	Present	0.640173
cluster1808	4	/	/	/	Present	0.640173
cluster1809	4	COG2104	H	sulfur carrier protein ThiS	Present	0.640173
cluster1810	4	COG0454	KR	acyltransferase-like protein	Present	0.640173
cluster1811	4	/	/	/	Present	0.640173
cluster1812	4	COG2137	R	recombination regulator RecX; Modulates recA activity (By similarity)	Present	0.640173
cluster1813	4	COG0440	E	acetolactate synthase 3 regulatory subunit	Present	0.640173
cluster1814	4	NOG130852	S	hypothetical protein	Present	0.640173
cluster1815	4	/	/	/	Present	0.640173
cluster1816	4	NOG10165	/	FHA domain-containing protein	Present	0.640173
cluster1817	4	COG0500	QR	SAM-dependent methyltransferase	Present	0.640173
cluster1818	4	/	/	/	Present	0.640173
cluster1819	4	/	/	/	Present	0.640173
cluster1820	4	COG4585	T	histidine kinase	Present	0.640173
cluster1821	4	COG1653	G	maltose-binding protein	Present	0.640173
cluster1822	4	COG3706	T	diguanylate cyclase	Present	0.640173
cluster1823	4	COG0702	MG	NAD-dependent epimerase/dehydratase	Present	0.640173
cluster1824	4	/	/	/	Present	0.640173
cluster1825	4	/	/	/	Present	0.640173
cluster1826	4	/	/	/	Present	0.640173
cluster1827	4	COG1999	R	hypothetical protein	Present	0.640173
cluster1828	4	/	/	/	Present	0.640173
cluster1829	4	/	/	/	Present	0.640173
cluster1830	4	COG0472	M	glycosyl transferase	Present	0.640173
cluster1831	4	/	/	/	Present	0.639532
cluster1832	4	COG2154	H	pterin-4A-carbinolamine dehydratase	Present	0.639532
cluster1833	4	COG2378	K	transcriptional regulator-like	Present	0.639532
cluster1834	4	/	/	/	Present	0.637669
cluster1835	4	/	/	/	Present	0.637669
cluster1836	4	COG0526	OC	cytochrome c biogenesis protein	Present	0.637669
cluster1837	4	/	/	/	Present	0.637669
cluster1838	4	/	/	/	Present	0.635012
cluster1839	4	NOG130524	S	hypothetical protein	Present	0.632138
cluster1840	4	COG0457	R	TPR Domain containing protein	Present	0.632138
cluster1841	4	COG0277	C	oxidoreductase, FAD-binding	Present	0.624489
cluster1842	4	NOG130524	S	hypothetical protein	Present	0.619918
cluster1843	4	NOG15417	C	acyl-CoA reductase	Present	0.619379
cluster1844	4	COG1559	R	aminodeoxychorismate lyase	Present	0.619379
cluster1845	4	NOG127479	S	putative acyl protein synthase/acyl-CoA reductase-like protein	Present	0.619379
cluster1846	4	COG0671	I	hypothetical protein	Present	0.619379
cluster1847	4	/	/	/	Present	0.619379
cluster1848	4	/	/	/	Present	0.619379
cluster1849	4	/	/	/	Present	0.619379
cluster1850	4	COG2259	S	DoxX family protein	Present	0.619379
cluster1851	4	COG0477	GEPR	AmpG protein	Present	0.619379
cluster1852	4	/	/	/	Present	0.619379
cluster1853	4	/	/	/	Present	0.619379
cluster1854	4	COG1376	S	spore protein YkuD	Present	0.619379
cluster1855	4	/	/	/	Present	0.619379
cluster1856	4	/	/	/	Present	0.619379
cluster1857	4	COG0498	E	threonine synthase	Present	0.619379
cluster1858	4	/	/	/	Present	0.619379
cluster1859	4	/	/	/	Present	0.619379
cluster1860	4	/	/	/	Present	0.619379
cluster1861	4	NOG146994	R	metallophosphoesterase	Present	0.619379
cluster1862	4	COG0822	C	nitrogen-fixing NifU-like protein	Present	0.619379
cluster1863	4	COG0739	M	Peptidase M23	Present	0.619379
cluster1864	4	/	/	/	Present	0.619379
cluster1865	4	COG1060	HR	thiamine biosynthesis protein ThiH	Present	0.619379
cluster1866	4	COG0662	G	hypothetical protein	Present	0.619379
cluster1867	4	COG0728	R	integral membrane protein MviN	Present	0.619379
cluster1868	4	COG0508	C	pyruvate dehydrogenase complex, E2 component, dihydrolipoamide acetyltransferase	Present	0.619379
cluster1869	4	NOG123980	S	dolichyl-phosphate-mannose-protein mannosyltransferase protein	Present	0.619379
cluster1870	4	/	/	/	Present	0.619379
cluster1871	4	COG1381	L	DNA repair protein RecO; Involved in DNA repair and recF pathway recombination (By similarity)	Present	0.619379
cluster1872	4	COG3386	G	SMP-30/Gluconolaconase/LRE domain protein	Present	0.619379
cluster1873	4	/	/	/	Present	0.619379
cluster1874	4	/	/	/	Present	0.616414
cluster1875	4	COG0515	RTKL	protein kinase	Present	0.616414
cluster1876	4	COG2739	S	putative helix-turn-helix protein, YlxM/p13-like; Might take part in the signal recognition [...]	Present	0.616414
cluster1877	4	/	/	/	Present	0.616414
cluster1878	4	COG1333	O	cytochrome c-type biogenesis protein ResB, putative; Required during biogenesis of c-type cy [...]	Present	0.616414
cluster1879	4	COG1283	P	Na / Phosphate-cotransporter family protein	Present	0.616414
cluster1880	4	/	/	/	Present	0.616414
cluster1881	4	/	/	/	Present	0.616414
cluster1882	4	/	/	/	Present	0.616414
cluster1883	4	/	/	/	Present	0.616414
cluster1884	4	COG1397	O	ADP-ribosylation/crystallin J1	Present	0.616414
cluster1885	4	/	/	/	Present	0.616414
cluster1886	4	NOG39572	S	hypothetical protein	Present	0.616414
cluster1887	4	NOG39572	S	hypothetical protein	Present	0.616414
cluster1888	4	/	/	/	Present	0.616414
cluster1889	4	/	/	/	Present	0.616414
cluster1890	4	/	/	/	Present	0.616414
cluster1891	4	COG2204	T	two component, sigma54 specific, Fis family transcriptional regulator	Present	0.616414
cluster1892	4	/	/	/	Present	0.616414
cluster1893	4	COG1653	G	maltose-binding protein	Present	0.616414
cluster1894	4	/	/	/	Present	0.616414
cluster1895	4	COG1905	C	NADH dehydrogenase (ubiquinone) 24 kDa subunit	Present	0.616414
cluster1896	4	COG1143	C	NADH-quinone oxidoreductase, chain I	Present	0.616414
cluster1897	4	COG1143	C	NADH-quinone oxidoreductase, chain I	Present	0.612357
cluster1898	4	COG0839	C	NADH-ubiquinone/plastoquinone oxidoreductase, chain 6	Present	0.612357
cluster1899	4	/	/	/	Present	0.612357
cluster1900	4	/	/	/	Present	0.612357
cluster1901	4	COG4632	G	hypothetical protein	Present	0.612357
cluster1902	4	/	/	/	Present	0.612357
cluster1903	4	NOG39572	S	hypothetical protein	Present	0.612357
cluster1904	4	/	/	/	Present	0.612357
cluster1905	4	/	/	/	Present	0.612357
cluster1906	4	/	/	/	Present	0.610615
cluster1907	4	/	/	/	Present	0.608399
cluster1908	4	/	/	/	Present	0.608399
cluster1909	4	COG0317	TK	(p)ppGpp 3-pyrophosphohydrolase; In eubacteria ppGpp (guanosine 3'-diphosphate 5-' diphospha [...]	Present	0.608399
cluster1910	4	/	/	/	Present	0.608399
cluster1911	4	/	/	/	Present	0.608399
cluster1912	4	COG0176	G	transaldolase	Present	0.608399
cluster1913	4	NOG245967	S	hypothetical protein	Present	0.608399
cluster1914	4	/	/	/	Present	0.608399
cluster1915	4	COG1122	P	ABC transporter component	Present	0.608399
cluster1916	4	COG3264	M	MscS mechanosensitive ion channel	Present	0.608399
cluster1917	4	NOG40691	S	hypothetical protein	Present	0.606899
cluster1918	4	NOG83095	S	amino acid transporters	Present	0.606558
cluster1919	4	/	/	/	Present	0.606558
cluster1920	4	/	/	/	Present	0.603715
cluster1921	4	/	/	/	Present	0.60172
cluster1922	4	COG0697	GER	hypothetical protein	Present	0.60172
cluster1923	4	/	/	/	Present	0.598982
cluster1924	4	COG0760	O	PpiC-type peptidyl-prolyl cis-trans isomerase	Present	0.590396
cluster1925	4	/	/	/	Present	0.583211
cluster1926	4	COG0860	M	N-acetylmuramoyl-L-alanine amidase	Present	0.581081
cluster1927	4	COG1654	K	hypothetical protein	Present	0.576065
cluster1928	4	/	/	/	Present	0.575115
cluster1929	4	COG0760	O	PpiC-type peptidyl-prolyl cis-trans isomerase	Present	0.575115
cluster1930	4	NOG75856	S	hypothetical protein	Present	0.575115
cluster1931	4	COG2716	E	amino acid-binding ACT domain-containing protein	Present	0.573217
cluster1932	4	COG1376	S	spore protein YkuD	Present	0.571746
cluster1933	4	/	/	/	Present	0.571746
cluster1934	4	/	/	/	Present	0.571722
cluster1935	4	/	/	/	Present	0.571722
cluster1936	4	COG1716	T	FHA domain-TPR-repeat-containing protein	Present	0.571722
cluster1937	4	COG0498	E	threonine synthase	Present	0.562113
cluster1938	4	NOG79887	U	preprotein translocase subunit SecE	Present	0.56136
cluster1939	4	COG1714	S	RDD domain-containing protein	Present	0.56136
cluster1940	4	/	/	/	Present	0.560872
cluster1941	4	COG0760	O	PpiC-type peptidyl-prolyl cis-trans isomerase	Present	0.560872
cluster1942	4	COG0406	G	Phosphoglycerate mutase	Present	0.560872
cluster1943	4	/	/	/	Present	0.560872
cluster1944	4	/	/	/	Present	0.560872
cluster1945	4	COG4911	S	hypothetical protein	Present	0.560872
cluster1946	4	COG0604	CR	oxidoreductase	Present	0.560872
cluster1947	4	NOG146536	S	hypothetical protein	Present	0.560872
cluster1948	4	/	/	/	Present	0.560872
cluster1949	4	COG0596	R	alpha/beta hydrolase fold protein	Present	0.560872
cluster1950	4	COG1331	O	hypothetical protein	Present	0.560872
cluster1951	4	/	/	/	Present	0.558794
cluster1952	4	/	/	/	Present	0.558049
cluster1953	4	COG0438	M	glycosyltransferase	Present	0.548307
cluster1954	4	COG2244	R	O-antigen translocase	Present	0.548307
cluster1955	4	/	/	/	Present	0.548307
cluster1956	4	/	/	/	Present	0.548307
cluster1957	4	/	/	/	Present	0.548307
cluster1958	4	NOG286342	/	TPR repeat-containing protein	Present	0.548307
cluster1959	4	COG1186	J	hypothetical protein	Present	0.548307
cluster1960	4	/	/	/	Present	0.548307
cluster1961	4	NOG135184	R	hypothetical protein	Present	0.548307
cluster1962	4	COG0699	R	hypothetical protein	Present	0.548307
cluster1963	4	COG1993	S	hypothetical protein	Present	0.548307
cluster1964	4	/	/	/	Present	0.548307
cluster1965	4	/	/	/	Present	0.548307
cluster1966	4	/	/	/	Present	0.548307
cluster1967	4	/	/	/	Present	0.548307
cluster1968	4	/	/	/	Present	0.548307
cluster1969	4	/	/	/	Present	0.548307
cluster1970	4	COG0493	ER	putative oxidoreductase	Present	0.548307
cluster1971	4	NOG14924	S	hypothetical protein	Present	0.548307
cluster1972	4	COG0095	H	LplA-like lipoate-protein ligase A related	Present	0.548307
cluster1973	4	COG1893	H	2-dehydropantoate 2-reductase; Catalyzes the NADPH-dependent reduction of ketopantoate into [...]	Present	0.548307
cluster1974	4	NOG73532	S	hypothetical protein	Present	0.548307
cluster1975	4	COG0463	M	glycosyl transferase, group 2 family protein	Present	0.544813
cluster1976	4	/	/	/	Present	0.544813
cluster1977	4	COG2825	M	outer membrane protein OmpH	Present	0.534819
cluster1978	4	/	/	/	Present	0.532326
cluster1979	4	COG1082	G	Xylose isomerase domain protein TIM barrel	Present	0.532326
cluster1980	4	COG1011	R	HAD family hydrolase	Present	0.532326
cluster1981	4	COG0535	R	Radical SAM domain protein	Present	0.532326
cluster1982	4	/	/	/	Present	0.532326
cluster1983	4	NOG125618	/	hypothetical protein	Present	0.532326
cluster1984	4	NOG81580	S	cytochrome c biogenesis protein, transmembrane region	Present	0.532326
cluster1985	4	COG4273	S	hypothetical protein	Present	0.532326
cluster1986	4	NOG244198	/	O-antigen polymerase	Present	0.532326
cluster1987	4	/	/	/	Present	0.532326
cluster1988	4	/	/	/	Present	0.532326
cluster1989	4	COG0463	M	glycosyl transferase, group 2 family protein	Present	0.532326
cluster1990	4	/	/	/	Present	0.532326
cluster1991	4	/	/	/	Present	0.532326
cluster1992	4	COG0529	P	adenylylsulfate kinase; Catalyzes the synthesis of activated sulfate (By similarity)	Present	0.532326
cluster1993	4	COG0420	L	exonuclease	Present	0.532326
cluster1994	4	COG4717	S	hypothetical protein	Present	0.532326
cluster1995	4	/	/	/	Present	0.532326
cluster1996	4	/	/	/	Present	0.532326
cluster1997	4	/	/	/	Present	0.532326
[truncated: 99,565 more rows]

## Sheet: i.)F-tests analysis
Data Set S1i Analysis of covariance results of F-tests for ancestral compared to extant branches
Taxon affiliation	Factor	LGT	Gene losses	Gene Duplications
Sumerlaeota	a.a. replacementsa	< 0.001	< 0.001	N.S.
	branch categoryb	N.S.	N.S.	N.S.
	interaction	N.S.	N.S.	N.S.
aCovariate
bBranches were categorized as ancestral or exterior.
N.S.: Not Significant

## Sheet: j.)Linear regression
Data Set S1j Linear regression relationships between these calculated rates of gene acquisition, loss, and duplication versus amino acid substitution rate.
Branch categorya	gene family acquisitions per amino acid substitutionb	gene family losses per amino acid substitutionb	gene family duplications per amino acid substitutionb
all	0.02122***	1.58274***	0.02682
ancestral	0.0150523**	1.33212**	-0.0523
extant	0.0224126**	1.64247***	0.064258
aBranches were categorized as ancestral or exterior.
bThe significance levels for regression coefficients were: * P < 0.05; ** P < 0.01; *** P < 0.001.
